# Supplementary material for: Effects of non-pharmacological interventions on sleep in patients with critical illness: a systematic review and network meta-analysis
Source: Sci Rep. 2026 Feb 9;16:7883. doi: 10.1038/s41598-026-39187-y (PMC12954107; doi:10.1038/s41598-026-39187-y)
Supplement: Supplementary file 2 — Supplementary Material 2 [file 41598_2026_39187_MOESM2_ESM.xlsx]

## Sheet: Supplementart table S2
Supplementary Table S3 List of studies identified in the literature search.
Title	Publication year	Journal	Authors	First screening	Second screening
A randomized controlled trial of the effects of listening to non-commercial music on quality of nocturnal sleep and relaxation indices in patients in medical intensive care unit.	2013	Journal of advanced nursing	Su, Chiu-Ping and Lai, Hui-Ling and Chang, En-Ting and Yiin, Lih-Ming and Perng, Shoa-Jen and Chen, Pin-Wen	include	include
Based -evidence, an intervention study to improve sleep quality in awake adult ICU patients: a prospective, single-blind, clustered controlled trial.	2024	Critical care (London, England)	Zhang, Yanting and Yang, Yihua and Cheng, Chong and Hou, Gui and Ding, Xinbo and Ma, Jing	include	include
Comparison of the Effect of Swedish Massage and Earplugs/Eye Masks on Sleep Quality of Patients Admitted to ICUs.	2023	Medical-Surgical Nursing Journal	Nezhad, Mohabat Habibi and Sadeghi, Narjes Khatoon and Yaghoubinia, Fariba	include	include
Effect of acupressure with valerian oil 2.5% on the quality and quantity of sleep in patients with acute coronary syndrome in a cardiac intensive care unit.	2015	Journal of traditional and complementary medicine	Bagheri-Nesami, Masoumeh and Gorji, Mohammad Ali Heidari and Rezaie, Somayeh and Pouresmail, Zahra and Cherati, Jamshid Yazdani	include	include
Effect of aromatherapy on the quality of sleep in ischemic heart disease patients hospitalized in intensive care units of heart hospitals of the Isfahan University of Medical Sciences.	2010	Iranian journal of nursing and midwifery research	Moeini, Mahin and Khadibi, Maryam and Bekhradi, Reza and Mahmoudian, Seyed Ahmad and Nazari, Fatemeh	include	include
Effect of earplug/eye mask on sleep and delirium in intensive care patients.	2022	Nursing in critical care	Akpinar, Reva Balci and Aksoy, Meyreme and Kant, Elif	include	include
Effect of eye mask on sleep quality in patients with acute coronary syndrome.	2012	Journal of caring sciences	Daneshmandi, Mohammad and Neiseh, Fatemeh and SadeghiShermeh, Mehdi and Ebadi, Abbas	include	include
Effect of Nighttime Earplugs and Eye Masks on Sleep Quality in Intensive Care Unit Patients.	2020	Indian journal of critical care medicine : peer-reviewed, official publication of Indian Society of Critical Care Medicine	Arttawejkul, Pureepat and Reutrakul, Sirimon and Muntham, Dittapol and Chirakalwasan, Naricha	include	include
Effect of rosa damascene aromatherapy on anxiety and sleep quality in cardiac patients: A randomized controlled trial.	2021	Complementary therapies in clinical practice	Jodaki, Kurosh and Abdi, Kamel and Mousavi, Masoumeh-Sadat and Mokhtari, Razieh and Asayesh, Hamid and Vandali, Vijayaraddi and Golitaleb, Mohamad	include	include
Effect of Rosa damascene aromatherapy on sleep quality in cardiac patients: A randomized controlled trial.	2014	Complementary Therapies in Clinical Practice	Hajibagheri, Ali and Babaii, Atye and Adib-Hajbaghery, Mohsen	include	include
Effect of White Noise on Sleep in Patients Admitted to a Coronary Care.	2016	Journal of caring sciences	Farokhnezhad Afshar, Pouya and Bahramnezhad, Fatemeh and Asgari, Parvaneh and Shiri, Mahmoud	include	include
Effectiveness of using eye mask and earplugs on sleep length and quality among intensive care patients: A quasi-experimental study.	2019	International journal of nursing practice	Bani Younis, Mohammad K and Hayajneh, Ferial A and Alduraidi, Hamza	include	include
Effects of an earplug placement intervention on sleep quality in patients in a medical intensive care unit: A randomized controlled trial.	2022	International Journal of Nursing Practice (John Wiley & Sons, Inc.)	Yun-Chian Lin, Tsung-Jen Lin, Chin-Hung Liu, Yi-Ting Chen, Hui-Ling Lai	include	include
EFFECTS OF AROMATHERAPY MASSAGE ON THE SLEEP QUALITY AND PHYSIOLOGICAL PARAMETERS OF PATIENTS IN A SURGICAL INTENSIVE CARE UNIT.	2017	African journal of traditional, complementary, and alternative medicines : AJTCAM	Zeynep Karaman Özlü, Pınar Bilican	include	include
Effects of aromatherapy on the anxiety, vital signs, and sleep quality of percutaneous coronary intervention patients in intensive care units.	2013	Evidence-based complementary and alternative medicine : eCAM	Cho, Mi-Yeon and Min, Eun Sil and Hur, Myung-Haeng and Lee, Myeong Soo	include	include
Effects of Patient-Directed Interactive Music Therapy on Sleep Quality in Postoperative Elderly Patients: A Randomized-Controlled Trial.	2020	Nature and science of sleep	Kim, Jeongmin and Choi, Dain and Yeo, Myung Sun and Yoo, Ga Eul and Kim, Soo Ji and Na, Sungwon	include	include
Effects of red light on sleep quality in cardiac intensive care unit patients: A randomized controlled trial.	2025	Nursing Practice Today	Motahary, Seyed Mahdi and Barati, Amir Mohammad and Ajorpaz, Neda Mirbagher	include	include
Effects of Virtual Reality Meditation on Sleep and Delirium in ICU Patients: A Randomized Controlled Trial.	2025	CIN: Computers, Informatics, Nursing	Kim, Soogyeong and Kang, Jiyeon	include	include
Efficacy of controlling night-time noise and activities to improve patients' sleep quality in a surgical intensive care unit.	2011	Journal of clinical nursing	Li, Shu-Yen and Wang, Tsae-Jyy and Vivienne Wu, Shu F and Liang, Shu-Yuan and Tung, Heng-Hsin	include	include
Efforts to improve sleep quality in a medical intensive care unit: effect of a protocol of non-pharmacological interventions.	2022	Sleep & breathing = Schlaf & Atmung	Topcu, Nihal and Tosun, Zeynep	include	include
Examining the Effect of Earplugs, Eye Mask, and Earplugs + Eye Mask on the Sleep Quality in Intensive Care Patients: a Randomised Controlled Trial.	2025	Journal of Turkish Sleep Medicine	Saltı Aysun Kazak, Topalı Hasret, Yolbaş Erdoğan, Hintistan Sevilay	include	include
Impact of a Nurse Intervention to Improve Sleep Quality in Intensive Care Units: Results From a Randomized Controlled Trial.	2018	Dimensions of Critical Care Nursing	Julián Díaz-Alonso, Andrea M Smith-Plaza, Belén Suárez-Mier, Alberto Lana	include	include
Impact of a sleep promotion protocol on off-pump coronary artery bypass graft patients.	2022	Nursing in Critical Care	Chen, Lin and Zheng, Jing and Lv, Shanshan and Li, Baobao and Yang, Lijuan	include	include
Prospective Randomized Study on the Effects of Improved Sleep Quality After Craniotomy on Melatonin Concentrations and Inflammatory Response in Neurosurgical Intensive Care Patients.	2020	World neurosurgery	Emine Arık, Habibullah Dolgun, Sahin Hanalioglu, Omer Selcuk Sahin, Fatma Ucar, Dilek Yazicioglu, Ihsan Dogan, Erdal Resit Yilmaz	include	include
The Effect of Counseling and Sleep Mask Application in Coronary Intensive Care Patients on Sleep Quality and Anxiety: A Randomized Controlled Study.	2023	Journal of Turkish Sleep Medicine	Öznur Kavaklı, Gülten Güvenç, Halise Coşkun	include	include
The Effect of Foot Reflexology on Fatigue, Sleep Quality, Physiological Indices, and Electrocardiogram Changes in Patients with Acute Myocardial Infarction: A Randomized Clinical Trial.	2024	Iranian journal of nursing and midwifery research	Pasyar, Nilofar and Rambod, Masoume and Najafian, Zahra and Nikoo, Mohammad Hossein and Yoosefinejad, Amin Kordi and Salmanpour, Mahdi	include	include
The effect of increasing duration of family members' presence on sleep status in patients with acute coronary syndrome in cardiac care unit: A randomized controlled trial.	2024	Nursing open	Bagheri, Hossein and Norouzi, Fatemeh and Maleki, Maryam and Rezaie, Somayeh and Goli, Shahrbanoo and Ebrahimi, Hossein and Mardani, Abbas	include	include
The Effect of Music and Eye Masks on Sleep Quality and Delirium in Abdominal Surgery Intensive Care Patients: Randomized Controlled Trial.	2025	Nursing in Critical Care	Topal T, Sürme Y	include	include
The effect of nursing care based on Comfort Theory of Kolcaba on comfort, satisfaction and sleep quality of intensive care patients.	2025	Nursing in Critical Care	Ebubekir Kaplan, Aylin Özakgül	include	include
The Effect of Using Eye Masks and Earplugs on Intensive Care Patients Quality of Sleep and Vital Signs.	2021	The Journal of neuroscience nursing : journal of the American Association of Neuroscience Nurses	Ayyüce Tuba Koçak, Selda Arslan	include	include
The effectiveness of valerian acupressure on the sleep of ICU patients: A randomized clinical trial.	2012	International Journal of Nursing Studies	Chen, Ji-Han and Chao, Yuh-Huey and Lu, Shu-Fen and Shiung, Tao-Fen and Chao, Yann-Fen	include	include
The effects of a team-based planned care program on the quality of sleep in cardiac surgery patients hospitalized in the intensive care unit: A two-group controlled clinical trial.	2022	Journal of education and health promotion	Rahimi, Abolfazl and Faizi, Fakhrudin and Nir, Masoud Sirati and Amirifar, Ahmadali and Mahmoudikohani, Fatemeh	include	include
The Effects of Aromatherapy on Intensive Care Unit Patients' Stress and Sleep Quality: A Nonrandomised Controlled Trial.	2017	Evidence-based Complementary & Alternative Medicine (eCAM)	Cho, Eun Hee and Lee, Mi-Young and Hur, Myung-Haeng	include	include
The effects of ergonomic sleep mask use on sleep quality and comfort in intensive care patients.	2024	Journal of sleep research	Sibel Altintaş, Sevim Çelik, Elif Karahan	include	include
The effects of eye masks and earplugs on sleep quality, anxiety, fear, and vital signs in patients in an intensive care unit: A randomised controlled study.	2024	Journal of sleep research	Gülcan Bahcecioglu Turan, Fatma Gürcan, Zülfünaz Özer	include	include
The Impact of Earplugs and Eye Masks on Sleep Quality in Surgical ICU Patients at Risk for Frequent Awakenings.	2021	Critical care medicine	Obanor, Osamudiamen O and McBroom, Mandy M and Elia, Jennifer M and Ahmed, Farzin and Sasaki, Jun D and Murphy, Kelly M and Chalk, Shannon and Menard, Gloria A and Pratt, Nadia V and Venkatachalam, Aardhra M and Romito, Bryan T	include	include
A multi-intervention protocol to improve sleep quality in a coronary care unit.	2022	European journal of cardiovascular nursing	Flávia Gabe Beltrami, Ângela Beatriz John, Bruno Rocha de Macedo, Vicente Corrêa Júnior, Xuân Lan Nguyen, Claire Pichereau, Eric Maury, Bernard Fleury, Miguel Gus, Simone Chaves Fagondes	include	exclude
A Sleep Hygiene Intervention to Improve Sleep Quality for Hospitalized Patients.	2021	Joint Commission journal on quality and patient safety	Herscher, Michael and Mikhaylov, Daniela and Barazani, Sharon and Sastow, Dahniel and Yeo, Ilhwan and Dunn, Andrew S and Cho, Hyung J	include	exclude
Acupressure on Anxiety and Sleep Quality After Cardiac Surgery: A Randomized Controlled Trial.	2019	Journal of perianesthesia nursing : official journal of the American Society of PeriAnesthesia Nurses	Dilek Aygin, Sevim Şen	include	exclude
An aromatherapy massage intervention on sleep in the ICU: A randomized controlled feasibility study.	2024	Nursing in Critical Care	Pattison, Natalie and O'Gara, Geraldine and Thomas, Karen and Wigmore, Tim and Dyer, Jeannie	include	exclude
Comparing the Effect of Foot Reflexology Massage, Foot Bath and Their Combination on Quality of Sleep in Patients with Acute Coronary Syndrome.	2016	Journal of caring sciences	Rahmani, Ali and Naseri, Mahdi and Salaree, Mohammad Mahdi and Nehrir, Batool	include	exclude
Developing, implementing, and evaluating a multifaceted quality improvement intervention to promote sleep in an ICU.	2014	American Journal of Medical Quality	Kamdar, Biren B and Yang, Jessica and King, Lauren M and Neufeld, Karin J and Bienvenu, O Joseph and Rowden, Annette M and Brower, Roy G and Collop, Nancy A and Needham, Dale M	include	exclude
Development and Deployment of a Music Listening Intervention Mobile Application for a Two-Group Blinded Randomized Clinical Trial.	2025	Clinical nursing research	Chlan, Linda L and Downs, Joseph Hunter, 3rd and Heiderscheit, Annie and Khan, Sikandar H and Moiz, Salwa and Khan, Babar A	include	exclude
Development and Implementation of a Multicomponent Protocol to Promote Sleep and Reduce Delirium in a Medical Intensive Care Unit.	2022	The Annals of pharmacotherapy	Darby, Adrienne and Northam, Kalynn and Austin, C Adrian and Chang, Lydia and Campbell-Bright, Stacy	include	exclude
Do earplugs and eye masks affect sleep and delirium outcomes in the critically ill?	2013	American journal of critical care : an official publication, American Association of Critical-Care Nurses	Alway, Ann and Halm, Margo A and Shilhanek, Misti and St Pierre, Jeanne	include	exclude
Do earplugs stop noise from driving critical care patients into delirium?	2012	Critical care (London, England)	Mills, Gary H and Bourne, Richard S	include	exclude
Earplugs and eye masks vs routine care prevent sleep impairment in post-anaesthesia care unit: a randomized study.	2014	British journal of anaesthesia	Le Guen, M and Nicolas-Robin, A and Lebard, C and Arnulf, I and Langeron, O	include	exclude
Earplugs and eye masks: do they improve critical care patients' sleep?	2007	Nursing in critical care	Richardson, Annette and Allsop, Micheala and Coghill, Elaine and Turnock, Chris	include	exclude
Earplugs improve patients' subjective experience of sleep in critical care.	2009	Nursing in Critical Care	Scotto CJ and McClusky C and Spillan S and Kimmel J	include	exclude
Effect of a back massage and relaxation intervention on sleep in critically ill patients.	1998	American Journal of Critical Care	Richards KC	include	exclude
Effect of a music intervention on anxiety in adult critically ill patients: a multicenter randomized clinical trial.	2023	Journal of intensive care	Kakar, Ellaha and Ottens, Thomas and Stads, Susanne and Wesselius, Sanne and Gommers, Diederik A M P J and Jeekel, Johannes and van der Jagt, Mathieu	include	exclude
Effect of a Nurse-Led Cognitive-Behavioral Therapy on Sleep Quality in Patients Undergoing Open Heart Surgery: A Prospective Randomized Clinical Trial.	2024	Journal of Health Scope	Gheiasi, Seyede Fatemeh and Hosseini, Elham and Sharifi, Farshad and Esmaeili, Maryam and Etesam, Farnaz and Navab, Elham	include	exclude
Effect of Acupressure on Pain and Sleep Quality of Patients with Cancer after Undergoing Surgery Admitted to the Intensive Care Unit: A Single-blind Randomized Clinical Trial.	2025	Iranian journal of nursing and midwifery research	Jafari, Mahya and Shabani, Fidan and Fathollahi, Mahmood Sheikh and Barghi, Tohid Seif and Peighambari, Seyed Babak and Zargaz, Seyyed Ebrahim Hosseini	include	exclude
Effect of Benson and progressive muscle relaxation techniques on sleep quality after coronary artery bypass graft: A randomized controlled trial.	2021	Complementary therapies in medicine	Bagheri, Hossein and Moradi-Mohammadi, Fatemeh and Khosravi, Ahmad and Ameri, Maliheh and Khajeh, Mahboobeh and Chan, Sally Wai-Chi and Abbasinia, Mohammad and Mardani, Abbas	include	exclude
Effect of Benson Relaxation and Warm Foot Bath on Sleep Quality in Acute Coronary Syndrome Patients.	2024	Journal of Clinical Care &amp; Skills	H., Arianpour and M., Hosseini and A., Afrasiabifar and J. M., Malekzadeh	include	exclude
Effect of Eye Masks on Pain and Sleep Quality in Patients Undergoing Cardiac Surgery: A Randomized Controlled Trial.	2020	Critical Care Nurse	Mahran, Ghada Shalaby and Leach, Matthew J. and Abbas, Mostafa Samy and Abbas, Ahmed M. and Ghoneim, Ahmed Mohamed	include	exclude
Effect of Eye Masks, Earplugs, and Quiet Time Protocol on Sleep Quality of Patients Admitted to the Cardiac Care Unit: A Clinical Trial Study.	2019	Medical-Surgical Nursing Journal	Tabas, Ebrahim Ebrahimi and Khodadadi, Fatemeh and Sarani, Hamed and Saeedinezhad, Farshid and Jahantigh, Mozhgan	include	exclude
Effect of milk-honey mixture on the sleep quality of coronary patients: Aﾂclinical trial study.	2018	Clinical nutrition ESPEN	Fakhr-Movahedi, Ali and Mirmohammadkhani, Majid and Ramezani, Hossein	include	exclude
Effect of nocturnal sound reduction on the incidence of delirium in intensive care unit patients: An interrupted time series analysis.	2017	Intensive & critical care nursing	van de Pol, Ineke and van Iterson, Mat and Maaskant, Jolanda	include	exclude
Effect of Programmed Comprehensive Nursing for Postoperative Delirium in Intensive Care Unit Patients.	2022	Evidence-based Complementary & Alternative Medicine (eCAM)	Liao, Juanjuan and Kui, Chuanran and Zhou, Yangchun and Huang, Li and Zuo, Dandan and Huang, Yuqin and Pan, Ruihong	include	exclude
Effect of sleep-inducing music on sleep in persons with percutaneous transluminal coronary angiography in the cardiac care unit.	2012	Journal of clinical nursing	Ryu, Min-Jung and Park, Jeong Sook and Park, Heeok	include	exclude
Effect of the use of earplugs and eye masks on the quality of sleep after major abdominal surgery: a randomised controlled trial.	2021	Anaesthesia	Leong, R W and Davies, L J and Fook-Chong, S and Ng, S Y and Lee, Y L	include	exclude
Effect of Using Eye Mask on Sleep Quality in Cardiac Patients: A Randomized Controlled Trial.	2015	Nursing and midwifery studies	Babaii, Atye and Adib-Hajbaghery, Mohsen and Hajibagheri, Ali	include	exclude
Effect of using eye masks and earplugs in preventing delirium in intensive care patients: A single-blinded, randomized, controlled trial.	2023	Nursing in Critical Care	Gülşen Kiliç, Sultan Kav	include	exclude
Effect of virtual reality meditation on sleep quality of intensive care unit patients: A randomised controlled trial.	2020	Intensive & critical care nursing	Lee, Soon Young and Kang, Jiyeon	include	exclude
Effectiveness of Using Eye Masks and Earplugs on Sleep Quality of Patients in Intensive Care Unit.	2025	International Journal of Nursing Education	Nazarina and Marlina and Husna, Cut	include	exclude
Effects of Acupressure on Sleep Quality After Coronary Artery Bypass Surgery.	2017	Iranian Heart Journal	Yaghoubi, Alireza and Golfeshan, Elham and Azarfarin, Rasoul and Nazari, Abolfazl and Alizadehasl, Azin and Ehasni, Amirreza	include	exclude
EFFECTS OF AN INTEGRATIVE NURSING INTERVENTION ON PAIN IN CRITICALLY ILL PATIENTS: A PILOT CLINICAL TRIAL.	2018	American Journal of Critical Care	Papathanassoglou, Elizabeth D. E. and Hadjibalassi, Maria and Miltiadous, Panagiota and Lambrinou, Ekaterini and Papastavrou, Evridiki and Paikousis, Lefkios and Kyprianou, Theodoros	include	exclude
Effects of aromatherapy on sleep quality and anxiety of patients.	2017	Nursing in critical care	Karadag, Ezgi and Samancioglu, Sevgin and Ozden, Dilek and Bakir, Ercan	include	exclude
Effects of critical care unit noise on the subjective quality of sleep.	1996	Journal of Advanced Nursing (Wiley-Blackwell)	Topf M and Bookman M and Arand D	include	exclude
Effects of earplugs and eye masks combined with relaxing music on sleep, melatonin and cortisol levels in ICU patients: a randomized controlled trial.	2015	Critical care (London, England)	Hu, Rong-Fang and Jiang, Xiao-Ying and Hegadoren, Kathleen M and Zhang, You-Hua	include	exclude
Effects of lavender essential oil inhalation aromatherapy on postoperative sleep quality in patients with intracranial tumors: a randomized controlled trial.	2025	Frontiers in pharmacology	Liu, Yang and Dong, Yanmei and Wang, Xin and Huang, Yeqin and Wu, Fan and Xia, Fei and Bai, Hongtong and Li, Hui and Shi, Lei and Wang, Baoguo	include	exclude
Effects of music during daytime rest in the intensive care unit.	2018	Nursing in critical care	Hansen, Isabella P and Langhorn, Leanne and Dreyer, Pia	include	exclude
Effects of personal control over hospital noise on sleep.	1992	Research in nursing & health	Topf, M	include	exclude
Effects of relaxation and imagery on the sleep of critically ill adults.	2003	Dimensions of Critical Care Nursing	Richardson S	include	exclude
Effects of strengthening prospective nursing practice on sleep quality, anxiety, and depression of awake patients in intensive care unit.	2024	World journal of psychiatry	Lin, Fei and Liu, Lei	include	exclude
Effects of Virtual Reality Meditation on Sleep and Delirium in ICU Patients: A Randomized Controlled Trial.	2025	Computers, informatics, nursing : CIN	Kim, Soogyeong and Kang, Jiyeon	include	exclude
Evaluating the efficacy of standardized pressure ulcer management protocols in the prevention of pressure injuries among patients undergoing neurosurgical procedures.	2024	International wound journal	Zhang, Jing and Li, Wenxia and Li, Yanyan and Ma, Man and Shang, Kun	include	exclude
Eye masks and earplugs improve patient's perception of sleep.	2012	Nursing in critical care	Jones, Catherine and Dawson, Deborah	include	exclude
Impact of a nursing-driven sleep hygiene protocol on sleep quality.	2013	Journal of Burn Care & Research	Faraklas, Iris and Holt, Brennen and Tran, Sally and Lin, Hsin and Saffle, Jeffrey and Cochran, Amalia	include	exclude
Impact of a Sleep-Promoting Schedule on Sleep Quality in the Intensive Care Unit.	2025	Critical Care Nurse	Long, Kristin and Hundt, Beth and Wiencek, Clareen and Little, Jeanel	include	exclude
Impact of a white noise app on sleep quality among critically ill patients.	2022	Nursing in critical care	Warjri, Evansaralin and Dsilva, Fatima and Sanal, Thankappan S and Kumar, Abhishek	include	exclude
Impact of anxiety and sleep disturbances on postoperative outcomes in male cardiothoracic surgery patients: a multicenter randomized controlled trial evaluating a psychological intervention during the ICU phase.	2025	Frontiers in psychology	Zhang, Yue and Li, Dan and Bi, Xiaofei and Fang, Xu and Jing, Yang and Zhang, Baicheng and Kong, Xianglong and Shi, Jing	include	exclude
Improve sleep in critically ill patients: Study protocol for a randomized controlled trial for a multi-component intervention of environment control in the ICU.	2023	PloS one	Alegria, Leyla and Brockmann, Pablo and Repetto, Paula and Leonard, Douglas and Cadiz, Rodrigo and Paredes, Fabio and Rojas, Idalid and Moya, Ana and Oviedo, Vanessa and Garcﾃｭa, Patricio and Bakker, Jan	include	exclude
Improving critical care patients' sleep quality in a surgical high-dependency unit: An evidence-based practice project.	2022	Worldviews on evidence-based nursing	Ong, Keh Kiong and Khoo, Lee May and Zhou, Yuanpei and Tho, Poh Chi	include	exclude
Mepilex Lite dressings for managing acute radiation dermatitis in nasopharyngeal carcinoma patients: a systematic controlled clinical trial.	2013	Medical Oncology	Zhong, Wen-Huan and Tang, Qiong-Fen and Hu, Lian-Ying and Feng, Hui-Xia	include	exclude
Mobilisation in the EveNing to TreAt deLirium (MENTAL): protocol for a mixed-methods feasibility randomised controlled trial.	2023	BMJ open	McWilliams, David and King, Elizabeth and Nydahl, Peter and Darbyshire, Julie Lorraine and Gallie, L and Barghouthy, Dalia and Bassford, C and Gustafson, Owen	include	exclude
Phase I cardiac rehabilitation with 5-phase music after emergency percutaneous coronary intervention for acute myocardial infarction: A prospective randomized study.	2023	Medicine	Yao, Xu and Jin, Yi and Gao, Chunlan and Zhang, Yuqin and Lu, Yun and Li, Xiaoting and Ma, Lili	include	exclude
Preventive Effect of Cognitive Stimulation and Sleep Hygiene on Delirium in COVID-19 Intensive Care Patients.	2023	Journal of Turkish Sleep Medicine	Döndü Şanlıtürk, Veysel Kaplan, Neslihan Dörtkardeş	include	exclude
Promoting nighttime sleep in the intensive care unit: Alternative strategies in nursing.	2019	Intensive & critical care nursing	Pagnucci, Nicola and Tolotti, Angela and Cadorin, Lucia and Valcarenghi, Dario and Forfori, Francesco	include	exclude
Promoting sleep in the adult surgical intensive care unit patients to prevent delirium.	2014	The Nursing clinics of North America	Hata, Rose K L and Han, Lois and Slade, Jill and Miyahira, Asa and Passion, ChristyAnne and Ghows, Maimona and Izumi, Kara and Yu, Mihae	include	exclude
Providing Evidence-Based Care, Day and Night: A Quality Improvement Initiative to Improve Intensive Care Unit Patient Sleep Quality.	2021	Journal of intensive care medicine	Douglas, Stuart L and Hobbs, Hailey A and Sibley, Stephanie R and Digby, Geneviﾃｨve C	include	exclude
Quality sleep using earplugs in the intensive care unit: the QUIET pilot randomised controlled trial.	2017	Critical care and resuscitation : journal of the Australasian Academy of Critical Care Medicine	Litton, Edward and Elliott, Rosalind and Ferrier, Janet and Webb, Steven A R	include	exclude
Quiet time: a nursing intervention to promote sleep in neurocritical care units.	2001	American Journal of Critical Care	Olson DM and Borel CO and Laskowitz DT and Moore DT and McConnell ES	include	exclude
Randomized clinical trial of psychological support and sleep adjuvant measures for postoperative sleep disturbance in patients undergoing oesophagectomy.	2017	The British journal of surgery	Scarpa, M and Pinto, E and Saraceni, E and Cavallin, F and Parotto, M and Alfieri, R and Nardi, M T and Marchi, M R and Cagol, M and Castoro, C	include	exclude
Sleep in intensive care unit: The role of environment.	2017	Journal of critical care	Boyko, Yuliya and Jennum, Poul and Nikolic, Miki and Holst, Renﾃｩ and Oerding, Helle and Toft, Palle	include	exclude
Sleep Promotion among Critically Ill Patients: Earplugs/Eye Mask versus Ocean Sound-A Randomized Controlled Trial Study.	2020	Critical care research and practice	Chaudhary, Abhilasha and Kumari, Vinay and Neetu, Neetu	include	exclude
Study protocol for a multicentre randomised controlled trial studying the effect of a music intervention on anxiety in adult critically ill patients (The RELACS trial).	2021	BMJ open	Kakar, Ellaha and Van Mol, Margo and Jeekel, Johannes and Gommers, Diederik and van der Jagt, Mathieu	include	exclude
The effect of a muscle relaxation, imagery, and relaxing music intervention and a back massage on the sleep and psychophysiological arousal of elderly males hospitalized in the critical care environment.	1993	Effect of a Muscle Relaxation, Imagery & Relaxing Music Intervention & a Back Massage on the Sleep & Psychophysiological Arousal of Elderly Males Hospitalized in the Critical Care Environment	Richards KC	include	exclude
The effect of a quality improvement intervention on perceived sleep quality and cognition in a medical ICU.	2013	Critical care medicine	Kamdar, Biren B and King, Lauren M and Collop, Nancy A and Sakamuri, Sruthi and Colantuoni, Elizabeth and Neufeld, Karin J and Bienvenu, O Joseph and Rowden, Annette M and Touradji, Pegah and Brower, Roy G and Needham, Dale M	include	exclude
The Effect of a Quality Improvement Intervention on Sleep and Delirium in Critically Ill Patients in a Surgical ICU.	2021	Chest	Tonna, Joseph E and Dalton, Anna and Presson, Angela P and Zhang, Chong and Colantuoni, Elizabeth and Lander, Kirsten and Howard, Sullivan and Beynon, Julia and Kamdar, Biren B	include	exclude
The Effect of an Improved Environment According to Watson's Theory of Human Care on Sleep, Anxiety, and Depression in Patients Undergoing Open Heart Surgery: A Randomized Controlled Trial.	2025	Healthcare (Basel, Switzerland)	Hatice Azizoğlu, Zeynep Gürkan, Yasemin Bozkurt, Canan Demir, Hatice Akaltun	include	exclude
The effect of audiobooks on sleep quality and vital signs in intensive care patients.	2024	Intensive & Critical Care Nursing	Mermer, Elmas and Arslan, Selda	include	exclude
The Effect of CALM Intervention on Negative Emotions and Sleep Quality in Patients Undergoing Endocrine Therapy for Breast Cancer.	2025	Clinical breast cancer	Jia, Yingxue and Gan, Chen and Chai, Jiaying and Huang, Runze and Li, Anlong and Ge, Han and Zheng, Xinyi and Liu, Lijun and Xu, Jian and Cheng, Ling and Cheng, Huaidong	include	exclude
The effect of earplugs and eye mask on patients' perceived sleep quality in intensive care unit.	2014	Iranian journal of nursing and midwifery research	Yazdannik, Ahmad Reza and Zareie, Ahmad and Hasanpour, Marzieh and Kashefi, Parviz	include	exclude
The effect of earplugs during the night on the onset of delirium and sleep perception: a randomized controlled trial in intensive care patients.	2012	Critical care (London, England)	Van Rompaey, Bart and Elseviers, Monique M and Van Drom, Wim and Fromont, Veronique and Jorens, Philippe G	include	exclude
The effect of earplugs on polysomnographic sleep and description of sleep-disturbing factors in critically ill subjects.	1998	Effect of Earplugs on Polysomnographic Sleep & Description of Sleep-disturbing Factors in Critically Ill Subjects	Wallace CJ	include	exclude
THE EFFECT OF EYE MASKS ON NOCTURNAL SLEEP IN PATIENTS HOSPITALIZED IN THE INTENSIVE CARDIAC CARE UNITS.	2014	Journal of Urmia Nursing & Midwifery Faculty (2228-6411)	Baghaei, R. and Feizi, A. and Ghaderi, C. H.	include	exclude
The effect of foot reflexology massage on burn-specific pain anxiety and sleep quality and quantity of patients hospitalized in the burn intensive care unit (ICU).	2020	Burns : journal of the International Society for Burn Injuries	Alinia-Najjar, Reza and Bagheri-Nesami, Masoumeh and Shorofi, Seyed Afshin and Mousavinasab, Seyed Nouraddin and Saatchi, Kiarash	include	exclude
The effect of lavender and bergamot oil applied via inhalation on the anxiety level and sleep quality of surgical intensive care unit patients.	2024	Explore (New York, N.Y.)	Çağla Toprak, Perihan Ergin Ozcan, İlker Demirbolat, Ahmet Kalaycioglu, Nuray Akyuz	include	exclude
The effect of lavender and bergamot oil applied via inhalation on the anxiety level and sleep quality of surgical intensive care unit patients.	2024	Explore (New York, N.Y.)	Çağla Toprak, Perihan Ergin Ozcan, İlker Demirbolat, Ahmet Kalaycioglu, Nuray Akyuz	include	exclude
The effect of lavender and bergamot oil applied via inhalation on the anxiety level and sleep quality of surgical intensive care unit patients.	2024	Explore: The Journal of Science &amp; Healing	Çağla Toprak, Perihan Ergin Ozcan, İlker Demirbolat, Ahmet Kalaycioglu, Nuray Akyuz	include	exclude
The effect of light on sleep quality and physiological parameters in patients in the intensive care unit.	2022	Applied nursing research : ANR	Kübra Pamuk, Nuray Turan	include	exclude
The effect of progressive muscle relaxation on sleep quality and postoperative pain in patients undergoing heart valve replacement surgery.	2022	Journal of Multidisciplinary Care	Nazari, Niusha and Etemadifar, Shahram and Mirmohammadsadeghi, Amir and Shahraki, Hadi Raeisi	include	exclude
The effect of sleep quality on patients in a coronary care unit.	2013	British Journal of Cardiac Nursing	Mashayekhi, Fateme and Rafiei, Hossein and Arab, Mansour and Abazari, Farokh and Ranjbar, Hadi	include	exclude
The Effect of Warm Footbath on the Quality of Sleep on Patients with Acute Coronary Syndrome in Cardiac Care Unit.	2019	Journal of caring sciences	Talebi Ghadicolaei, Hassan and Heydary Gorji, Mohammad Ali and Bagheri, Babak and Yazdani Charati, Jamshid and Hadinejad, Zoya	include	exclude
The effectiveness of weighted blankets on sleep quality in intensive care unit patients: A prospective randomised controlled trial.	2024	Journal of perioperative practice	Hasegawa, Takayuki and Yoshida, Keisuke and Hakozaki, Takahiro and Inoue, Satoki	include	exclude
The effects of aromatherapy massage with mint and sweet almond oils on the sleep quality of patients with traumatic brain injury admitted to intensive care unit: a randomized clinical trial.	2025	Sleep &amp; breathing = Schlaf &amp; Atmung	Motlagh, Mehdi Alinejad and Tirgari, Batool and Rashtabadi, Omsalimeh Roudi and Ahmadinejad, Mehdi and Jahani, Younes	include	exclude
The effects of aromatherapy on the patient outcomes of anxiety and sleep quality in coronary care unit patients.	1998	Effects of Aromatherapy on the Patient Outcomes of Anxiety & Sleep Quality in Coronary Care Unit Patients	Borromeo AR	include	exclude
The effects of autogenic relaxation and guided imagery on insomnia in the critically ill adult.	1997	Effects of Autogenic Relaxation & Guided Imagery on Insomnia in the Critically Ill Adult	Richardson SJ	include	exclude
The effects of earplugs and eye masks on sleep quality of patients admitted to coronary care units: A randomised clinical trial.	2022	Journal of sleep research	Khoddam, Homeira and Maddah, Seyedmahrokh A and Rezvani Khorshidi, Sommayeh and Zaman Kamkar, Mohammad and Modanloo, Mahnaz	include	exclude
The Effects of Nonpharmacological Interventions on Sleep Quality in Cardiac Surgical Patients: A Prospective Randomised Controlled Study.	2025	Journal of cardiothoracic and vascular anesthesia	Gayatri, Annushha and Panidapu, Nagarjuna and Neema, Praveen Kumar and Madathil, Thushara and Poduval, Devika and Palamattam, Don Jose and Varma, Praveen Kerala	include	exclude
The effects of ocean sounds on sleep after coronary artery bypass graft surgery.	1992	American journal of critical care : an official publication, American Association of Critical-Care Nurses	Williamson, J W	include	exclude
The effects of sleep improvement intervention on the sleep quality and incidence of delirium in the intensive care unit patients.	2012	Journal of Korean Critical Care Nursing	Lee, Eun Nan and Cho, Jeong Lim and Kim, Mae Ri and Lee, Eun Ju and Choi, Eun Ju and Lee, Hye Ran	include	exclude
The efficacy of earplugs and eye masks for delirium severity and sleep quality in patients undergoing coronary artery bypass grafting in cardiac intensive care units: A single-blind, randomised controlled trial.	2024	Australian critical care : official journal of the Confederation of Australian Critical Care Nurses	Shorofi, Seyed Afshin and Dadashian, Pooneh and Arbon, Paul and Moosazadeh, Mahmood	include	exclude
The influence of self-selected monotonous sounds on the night sleep pattern of postoperative open heart surgery patients.	1989	Influence of Self-selected Monotonous Sounds on the Night Sleep Pattern of Postoperative Open Heart Surgery Patients	Williamson JW	include	exclude
The use of a masking signal to enhance the sleep of men and women 65 years of age and older in the critical care environment.	1990	Use of a Masking Signal to Enhance the Sleep of Men & Women 65 Years of Age & Older in the Critical Care Environment	Gragert MD	include	exclude
Using a Sleep Protocol to Limit Sleep Interruptions on a Medical-Surgical Unit.	2019	The Journal of nursing administration	Lampron, Shaun and Copeland, Donna	include	exclude
A 2-Year-Old Boy With Difficulty Waking After Bone Marrow Transplantation.	2018	Seminars in Pediatric Neurology	Broomall, Eileen and Taylor, John Michael and Peariso, Katrina	exclude
A 37-year-old woman with diabetes mellitus, systemic hypertension, and chronic kidney disease admitted with multifocal pneumonia and empyema.	2014	Chest	Huggins, J Terrill and Karakala, Nithin and Campbell, Ruth and Kummerfeldt, Carlos and Nestor, Jennings and Pastis, Nicholas J and Doelken, Peter	exclude
A 55-year-old COVID-19-positive man managed with self-regulation of high-flow oxygen by high-velocity nasal insufflation therapy.	2020	Respirology case reports	Ciment, Ari J and Ciment, Lawrence M	exclude
A 62-Year-Old Woman With Diffuse Myalgias, Fatigue, and Shortness of Breath.	2020	Chest	Park, Bryan D and Lyn-Kew, Kenneth and Granchelli, Ann and Mehta, Anuj	exclude
A 6-week, multicenter, double-blind, double-dummy, chlorpromazine-controlled non-inferiorityrandomized phase iiitrial to evaluate the efficacy and safety of quetiapine fumarate (SEROQUEL) extended-release (XR) in the treatment of patients with schizophrenia and acute episodes.	2018	Psychiatry research	Li, Huafang and Shen, Yifeng and Wang, Gang and Shi, Jianguo and Ma, Cui and Xie, Shiping and Zhang, Honggeng and Wang, Xiaoping and Li, Keqing and Xu, Xiufeng and Gu, Niufan	exclude
A 75-Year-Old Man With Supine Hypotension.	2025	Chest	Mora Carpio, Andres Leonardo and Renzetti, Madelyn and Mutonga, Martin and Siegel, Mark D	exclude
A 7-year-old boy with recurrent cyanosis and tachypnea: A case report.	2022	World journal of clinical cases	Li, Shu and Chen, Li-Na and Zhong, Lin	exclude
A big problem in the ICU. Initiation of CPAP/bilevel PAP therapy.	2014	Journal of clinical sleep medicine : JCSM : official publication of the American Academy of Sleep Medicine	Owens, Robert L	exclude
A Brief Music App to Address Pain in the Emergency Department: Prospective Study.	2020	Journal of Medical Internet Research	Chai, Peter R and Schwartz, Emily and Hasdianda, Mohammad Adrian and Azizoddin, Desiree R and Kikut, Anna and Jambaulikar, Guruprasad D and Edwards, Robert R and Boyer, Edward W and Schreiber, Kristin L	exclude
A Case for Targeting Th17 Cells and IL-17A in SARS-CoV-2 Infections.	2020	Journal of immunology (Baltimore, Md. : 1950)	Orlov, Marika and Wander, Pandora L and Morrell, Eric D and Mikacenic, Carmen and Wurfel, Mark M	exclude
A case of congenital central hypoventilation syndrome.	2012	Journal of anesthesia	Kameyama, Yoshinobu and Wagatsuma, Toshihiro and Nakamura, Miho and Kurosawa, Shin and Saito, Koji and Hoshi, Kunihiko	exclude
A Case of Euglycemic Ketoacidosis Secondary to Continuous Renal Replacement Therapy.	2025	Case reports in critical care	Chen, Evan J and West, William A and Bagavathy, Kavitha	exclude
A Case Report and Review of the Literature of ICU Delirium.	2024	Healthcare (2227-9032)	Brice, Alejandro E. and Brice, Roanne G.	exclude
A Case Report of Anti-N-Methyl-D-Aspartate Receptor (NMDAR) Encephalitis.	2025	Cureus	Mahomed Mateus, Sofia and Ferreira da Silva, Diogo and Sampaio, Beatriz and Coelho, Carolina and Aliberti, Raffaele	exclude
A Case Study of Euglycemic Diabetic Ketoacidosis.	2025	Advanced Emergency Nursing Journal	Jordan, Kathleen Sanders and Greenhalgh, Christy C. and Bigham, Amy and Shanahan, Tonya D.	exclude
A Case Study of the Environmental Experience of a Hospitalized Newborn Infant With Complex Congenital Heart Disease.	2016	Journal of Cardiovascular Nursing	Daniels, Jacki M. and Harrison, Tondi M.	exclude
A Case Study of the Environmental Experience of a Hospitalized Newborn Infant With Complex Congenital Heart Disease.	2016	The Journal of cardiovascular nursing	Daniels, Jacki M and Harrison, Tondi M	duplicate
A Clinic Blueprint for Post-Coronavirus Disease 2019 RECOVERY: Learning From the Past, Looking to the Future.	2021	Chest	Lutchmansingh, Denyse D and Knauert, Melissa P and Antin-Ozerkis, Danielle E and Chupp, Geoffrey and Cohn, Lauren and Dela Cruz, Charles S and Ferrante, Lauren E and Herzog, Erica L and Koff, Jonathan and Rochester, Carolyn L and Ryu, Changwan and Singh, Inderjit and Tickoo, Mayanka and Winks, Vikki and Gulati, Mridu and Possick, Jennifer D	exclude
A clinical review of obstructive sleep apnea.	2023	JAAPA: Journal of the American Academy of Physician Assistants (Lippincott Williams & Wilkins)	Sisson, Caroline B.	exclude
A cluster of SARS-CoV-2 infection among Italian tourists visiting India, March 2020.	2020	The Indian journal of medical research	Vivian Thangaraj, Jeromie Wesley and Murhekar, Manoj and Mehta, Yatin and Kataria, Sushila and Brijwal, Megha and Gupta, Nitesh and Choudhary, Aashish and Malhotra, Bharati and Vyas, Madhavi and Sharma, Himanshu and Yadav, Naveen and Bhatnagar, Tarun and Gupta, Nivedita and Dar, Lalit and Gangakhedkar, Raman R and Bhargava, Balram	exclude
A cluster-randomized controlled trial of a nurse-led artificial intelligence assisted prevention and management for delirium (AI-AntiDelirium) on delirium in intensive care unit: Study protocol.	2024	PloS one	Zhang, Shan and Cui, Wei and Ding, Shu and Li, Xiangyu and Zhang, Xi-Wei and Wu, Ying	exclude
A common longitudinal intensive care unit data format (CLIF) for critical illness research.	2025	Intensive care medicine	Rojas, Juan C and Lyons, Patrick G and Chhikara, Kaveri and Chaudhari, Vaishvik and Bhavani, Sivasubramanium V and Nour, Muna and Buell, Kevin G and Smith, Kevin D and Gao, Catherine A and Amagai, Saki and Mao, Chengsheng and Luo, Yuan and Barker, Anna K and Nuppnau, Mark and Hermsen, Michael and Koyner, Jay L and Beck, Haley and Baccile, Rachel and Liao, Zewei and Carey, Kyle A and Park-Egan, Br…	exclude
A Common Longitudinal Intensive Care Unit data Format (CLIF) to enable multi-institutional federated critical illness research.	2024	MedRxiv : the preprint server for health sciences	Rojas, Juan C and Lyons, Patrick G and Chhikara, Kaveri and Chaudhari, Vaishvik and Bhavani, Sivasubramanium V and Nour, Muna and Buell, Kevin G and Smith, Kevin D and Gao, Catherine A and Amagai, Saki and Mao, Chengsheng and Luo, Yuan and Barker, Anna K and Nuppnau, Mark and Beck, Haley and Baccile, Rachel and Hermsen, Michael and Liao, Zewei and Park-Egan, Brenna and Carey, Kyle A and XuanHan a…	exclude
A comparative study of mothers of infants hospitalized in an open ward neonatal intensive care unit and a combined pod and single-family room design.	2020	BMC pediatrics	Feeley, Nancy and Robins, Stephanie and Genest, Christine and Stremler, Robyn and Zelkowitz, Phyllis and Charbonneau, Lyne	exclude
A comparative study of mothers of infants hospitalized in an open ward neonatal intensive care unit and a combined pod and single-family room design.	2020	BMC Pediatrics	Feeley, Nancy and Robins, Stephanie and Genest, Christine and Stremler, Robyn and Zelkowitz, Phyllis and Charbonneau, Lyne	duplicate
A comparative study of paliperidone palmitate and risperidone long-acting injectable therapy in schizophrenia.	2011	Progress in neuro-psychopharmacology & biological psychiatry	Li, Huafang and Rui, Qing and Ning, Xiaoping and Xu, Haiyan and Gu, Niufan	exclude
A Comparison of Methylprednisolone and Dexamethasone in Intensive Care Patients With COVID-19.	2021	Journal of intensive care medicine	Ko, Justine J and Wu, Clay and Mehta, Neha and Wald-Dickler, Noah and Yang, Wei and Qiao, Renli	exclude
A comparison of nurses' and patients' perceptions of intensive care unit stressors.	1989	Journal of Advanced Nursing (Wiley-Blackwell)	Cochran J and Ganong LH	exclude
A comparison of sleep assessment tools by nurses and patients in critical care.	2007	Journal of clinical nursing	Richardson, Annette and Crow, Wendy and Coghill, Elaine and Turnock, Christopher	exclude
A comparison of sleep assessment tools by nurses and patients in critical care.	2007	Journal of Clinical Nursing (Wiley-Blackwell)	Richardson A and Crow W and Coghill E and Turnock C	duplicate
A comparison of the efficacy and tolerability of clobazam and chlordiazepoxide in the treatment of acute withdrawal from alcohol in patients with primary alcoholism.	1983	The Journal of international medical research	Mukherjee, P K	exclude
A comparison of tools for the assessment of sleep pattern disturbance in critically ill adults.	1997	Dimensions of critical care nursing : DCCN	Richardson, S J	exclude
A Complex Case of Triumphantly Treated 窶銀銀銀銀銀帰nti-N-Methyl-D-Aspartate (NMDA) Receptor Encephalitis.	2025	Cureus	Abu-Shanab, Amer and Macasaet, Raymart and Mohd, Ahmed B and Aquino, David and Vangala, Anoohya and Payal, Fnu and Du, Doantrang	exclude
A complex intervention to improve implementation of World Health Organization guidelines for diagnosis of severe illness in low-income settings: a quasi-experimental study from Uganda.	2017	Implementation science : IS	Cummings, Matthew J and Goldberg, Elijah and Mwaka, Savio and Kabajaasi, Olive and Vittinghoff, Eric and Cattamanchi, Adithya and Katamba, Achilles and Kenya-Mugisha, Nathan and Jacob, Shevin T and Davis, J Lucian	exclude
A Comprehensive Comparison of Open-Bay and Single-Family-Room Neonatal Intensive Care Units at Sanford Children's Hospital.	2012	HERD	Stevens, Dennis C and Helseth, Carol C and Thompson, Paul A and Pottala, James V and Khan, M Akram and Munson, David P	exclude
A Comprehensive Intervention Program for Postoperative Delirium Prevention in Elderly Patients Undergoing Cardiac Surgery.	2025	Journal of perianesthesia nursing : official journal of the American Society of PeriAnesthesia Nurses	Lin, Hanqun and Dong, Dongxue and Zheng, Kaiyan and Xu, Qinhong	exclude
A Conceptual Framework for Improving Critical Care Patient Flow and Bed Use.	2015	Annals of the American Thoracic Society	Mathews, Kusum S and Long, Elisa F	exclude
A consensus immune dysregulation framework for sepsis and critical illnesses.	2025	Nature medicine	Moore, Andrew R and Zheng, Hong and Ganesan, Ananthakrishnan and Hasin-Brumshtein, Yehudit and Maddali, Manoj V and Levitt, Joseph E and van der Poll, Tom and Lu, Jingyi and Bouma, Hjalmar R and Scicluna, Brendon P and Giamarellos-Bourboulis, Evangelos J and Kotsaki, Antigone and Martin-Loeches, Ignacio and Garduno, Alexis and Rothman, Richard E and Sevransky, Jonathan and Wright, David W and Atr…	exclude
A content validation study of five nursing diagnoses by critical care nurses.	1994	Heart & lung : the journal of critical care	Wieseke, A and Twibell, K R and Bennett, S and Marine, M and Schoger, J	exclude
A cost effectiveness analysis of a quality improvement intervention to increase preferential balanced fluid prescribing.	2024	BMC health services research	Spiegel, Michelle C and Simpson, Kit N and Simpson, Annie N and Goodwin, Andrew J	exclude
A critical appraisal of clinical practice guidelines on insomnia using the RIGHT statement and AGREE II instrument.	2022	Sleep medicine	Zhu, Hongfei and Li, Mengting and Pan, Bei and Yang, Qiuyu and Cao, Xiao and Wang, Qi and Chen, Yaolong and Ding, Guowu and Tian, Jinhui and Ge, Long	exclude
A critical appraisal of clinical practice guidelines on insomnia using the RIGHT statement and AGREE II instrument.	2022	Sleep Medicine	Zhu, Hongfei and Li, Mengting and Pan, Bei and Yang, Qiuyu and Cao, Xiao and Wang, Qi and Chen, Yaolong and Ding, Guowu and Tian, Jinhui and Ge, Long	duplicate
A Cross-Sectional Study Examining the Correlation between Nocturnal Melatonin Level and Sleep Quality in Patients Admitted To the Cardiac Care Unit.	2018	Open access Macedonian journal of medical sciences	Kamkar, Mohammad Zaman and Khorshidi, Sommayeh Rezvani and Maddah, Seideh Mahrokh Alinaghi and Emami Zeydi, Amir and Modanloo, Mahnaz	exclude
A Cross-sectional Study of Hospital Performance on ICU Utilization Practices for Patients with Chronic Obstructive Pulmonary Disease.	2020	Lung	Mathews, Kusum S and Goel, Neha N and Vargas-Torres, Carmen and Olson, Ashley D and Zhou, Jing and Powell, Charles A and Mazumdar, Madhu and Stock, Gregory N and McDermott, Christopher M	exclude
A cross-sectional study of predictors of pain control during the transition from the surgical intensive care unit to surgical ward.	2018	Australian Critical Care	Patanwala, Asad E. and Aljuhani, Ohoud and Erstad, Brian L.	exclude
A cross-sectional study of the health effects of work schedules on 3212 hospital workers in France: implications for the new French work schedules policy.	2001	Journal of human ergology	Poissonnet, C M and Iwatsubo, Y and Cosquer, M and Quera Salva, M A and Caillard, J F and Veron, M	exclude
A Cross窶心ectional Study on Emotional Eating and Its Influencing Factors Among Clinical Nurses.	2025	International Journal of Nursing Practice (John Wiley &amp; Sons, Inc.)	Shao, Jiayi and Wang, Qiaoying and Peng, Yanchun and Yan, Feixin and Chen, Yaqin and Luo, Baolin and Chen, Liangwan and Lin, Yanjuan	exclude
A Daunting and Challenging Task to Prove the Effectiveness of Reducing Acute Exacerbation in COPD Patients with Type 2 Diabetes by GLP-1 Receptor Agonists.	2023	American journal of respiratory and critical care medicine	Li, Qiumeng and Chen, Yating and Jiang, Hang and Xi, Yue and Wang, Jiahe and Zhu, Xiaofeng and Lai, Jianxiong and Zhang, Nuofu and Zhao, Dongxing	exclude
A Delirium Prevention and Management Initiative: Implementing a Best Practice Recommendation for the NICU.	2024	Neonatal network : NN	Hardin, Barbara G and McCarter, Andrea and Hamrick, Shannon E G	exclude
A Delirium Prevention and Management Initiative: Implementing a Best Practice Recommendation for the NICU.	2024	Neonatal Network	Hardin, Barbara G. and McCarter, Andrea and Hamrick, Shannon E. G.	duplicate
A description of night sleep patterns in the critical care unit.	1988	Heart & lung : the journal of critical care	Richards, K C and Bairnsfather, L	exclude
A description of night sleep patterns in the critical care unit.	1988	Heart & Lung	Richards KC and Bairnsfather L	duplicate
A descriptive analysis of sleep disturbances in patients with end-stage renal disease undergoing haemodialysis.	2004	EDTNA/ERCA journal (English ed.)	de Barbieri, Ilaria and Zampieron, Alessandra	exclude
A DESCRIPTIVE STUDY TO ASSESS THE LEVEL OF KNOWLEDGE REGARDING HOME CARE MANAGEMENT AMONG POST- CABG PATIENTS ADMITTED IN POST CARDIAC WARD OF SREE MOOKAMBIKA MEDICAL COLLEGE HOSPITAL IN KULASEKHARAM.	2025	i-Manager's Journal on Nursing	PRAMILA K. and C., AJITHA RETNAM and A., ADLIN SUJITHA and ANGELIN M. R. and SHEEBA E. and S. T., HARI PRIYA	exclude
A developmental care framework for a cardiac intensive care unit: a paradigm shift.	2012	Advances in neonatal care : official journal of the National Association of Neonatal Nurses	Torowicz, Deborah and Lisanti, Amy Jo and Rim, Jeong-Sook and Medoff-Cooper, Barbara	exclude
A double-blind placebo-controlled randomised pilot study of nocturnal melatonin in tracheostomised patients.	2006	Critical care and resuscitation : journal of the Australasian Academy of Critical Care Medicine	Ibrahim, Murad G and Bellomo, Rinaldo and Hart, Graeme K and Norman, Trevor R and Goldsmith, Donna and Bates, Samantha and Egi, Moritoki	exclude
A ESPERANﾃ② EM DOENTES INTERNADOS EM UNIDADES DE CUIDADOS CONTINUADOS.	2017	Portuguese Journal of Mental Health Nursing / Revista Portuguesa de Enfermagem de Saﾃｺde Mental	Martins, Rosa and Domingues, Micaela and Andrade, Ana and Cunha, Madalena and Martins, Conceiﾃｧﾃ｣o	exclude
A Focused Update to the Clinical Practice Guidelines for the Prevention and Management of Pain, Anxiety, Agitation/Sedation, Delirium, Immobility, and Sleep Disruption in Adult Patients in the ICU.	2025	Critical care medicine	Lewis, Kimberley and Balas, Michele C and Stollings, Joanna L and McNett, Molly and Girard, Timothy D and Chanques, Gerald and Kho, Michelle E and Pandharipande, Pratik P and Weinhouse, Gerald L and Brummel, Nathan E and Chlan, Linda L and Cordoza, Makayla and Duby, Jeremiah J and Gﾃｩlinas, Cﾃｩline and Hall-Melnychuk, Erin L and Krupp, Anna and Louzon, Patricia R and Tate, Judith A and Young, Bet…	exclude
A fresh look at paralytics in the critically ill: real promise and real concern.	2012	Annals of intensive care	Price, David and Kenyon, Nicholas J and Stollenwerk, Nicholas	exclude
A Gap, and Opportunity, in the ICU Admission, Discharge, and Triage Guidelines.	2017	Critical care medicine	Frakes, Michael A and Wilcox, Susan R and Bigham, Michael T and Angelotti, Timothy and Marcolini, Evie G and Cohen, Jason	exclude
A good night's sleep.	2004	Nursing	Kennedy K	exclude
A health equity monitoring framework based on process mining.	2024	PLOS digital health	Adams, Jan Niklas and Ziegler, Jennifer and McDermott, Matthew and Douglas, Molly J and Eber, Renﾃｩ and Gichoya, Judy Wawira and Goode, Deirdre and Sankaranarayanan, Swami and Chen, Ziyue and van der Aalst, Wil M P and Celi, Leo Anthony	exclude
A home respiratory support programme for children by parents and layperson carers.	2010	Journal of paediatrics and child health	Tibballs, James and Henning, Robert and Robertson, Colin F and Massie, John and Hochmann, Mark and Carter, Bradley and Osborne, Anthony and Stephens, Rosemary A and Scoble, Maureen and Jones, Sue-Ellan and White, Justine and Bryan, Doug	exclude
A Large-Scale Multicenter Retrospective Study on Nephrotoxicity Associated With Empiric Broad-Spectrum Antibiotics in Critically Ill Patients.	2023	Chest	Chen, Alyssa Y and Deng, Chih-Ying and Calvachi-Prieto, Paola and Armengol de la Hoz, Miguel ﾃ］gel and Khazi-Syed, Afeefah and Chen, Christina and Scurlock, Corey and Becker, Christian D and Johnson, Alistair E W and Celi, Leo Anthony and Dagan, Alon	exclude
A Locally Optimized Data-Driven Tool to Predict Sepsis-Associated Vasopressor Use in the ICU.	2021	Critical care medicine	Holder, Andre L and Shashikumar, Supreeth P and Wardi, Gabriel and Buchman, Timothy G and Nemati, Shamim	exclude
A long short-temory relation network for real-time prediction of patient-specific ventilator parameters.	2023	Mathematical biosciences and engineering : MBE	Qiu, Xihe and Tan, Xiaoyu and Wang, Chenghao and Chen, Shaotao and Du, Bin and Huang, Jingjing	exclude
A look inside the association codeine-paracetamol: clinical pharmacology supports analgesic efficacy.	2015	European review for medical and pharmacological sciences	Mattia, C and Coluzzi, F	exclude
A manifesto for the future of ICU trials.	2020	Critical care (London, England)	Goligher, Ewan C and Zampieri, Fernando and Calfee, Carolyn S and Seymour, Christopher W	exclude
A memantin HCL intoxication responsive to plasmapheresis therapy.	2011	Bratislavske lekarske listy	Cekmen, N and Bedel, P and Erdemli, O	exclude
A meta-analysis of sleep-promoting interventions during critical illness.	2015	American Journal of Medicine	Poongkunran, Chithra and John, Santosh G. and Kannan, Arun S. and Shetty, Safal and Bime, Christian and Parthasarathy, Sairam	exclude
A metabolomic endotype of bioenergetic dysfunction predicts mortality in critically ill patients with acute respiratory failure.	2021	Scientific reports	Langley, Raymond J and Migaud, Marie E and Flores, Lori and Thompson, J Will and Kean, Elizabeth A and Mostellar, Murphy M and Mowry, Matthew and Luckett, Patrick and Purcell, Lina D and Lovato, James and Gandotra, Sheetal and Benton, Ryan and Files, D Clark and Harrod, Kevin S and Gillespie, Mark N and Morris, Peter E	exclude
A mindfulness intervention to reduce maternal distress in neonatal intensive care: a mixed methods pilot study.	2018	Archives of women's mental health	Mendelson, Tamar and McAfee, Ciara and Damian, April Joy and Brar, Amitoj and Donohue, Pamela and Sibinga, Erica	exclude
A mindfulness intervention to reduce maternal distress in neonatal intensive care: a mixed methods pilot study.	2018	Archives of Women's Mental Health	Mendelson, Tamar and McAfee, Ciara and Damian, April Joy and Brar, Amitoj and Donohue, Pamela and Sibinga, Erica	duplicate
A mini review of what matters in the management of NAS, is ESC the best care?	2023	Frontiers in pediatrics	Gomez Pomar, Enrique	exclude
A mixed methods study of backup behavior among interprofessional ICU teams.	2025	Heart &amp; lung : the journal of critical care	Costa, Deena Kelly and Lee, Kathryn A and Wright, Nathan C and Boltey, Emily M and Ratliff, Hannah C and Marriott, Deanna J and Yakusheva, Olga	exclude
A modified Montpellier protocol for intubating intensive care unit patients is associated with an increase in first-pass intubation success and fewer complications.	2018	Journal of critical care	Corl, Keith A and Dado, Christopher and Agarwal, Ankita and Azab, Nader and Amass, Tim and Marks, Sarah J and Levy, Mitchell M and Merchant, Roland C and Aliotta, Jason	exclude
A multicenter, randomized, double-blind, placebo-controlled trial to test efficacy and safety of magnetic resonance imaging-based thrombolysis in wake-up stroke (WAKE-UP).	2014	International journal of stroke : official journal of the International Stroke Society	Thomalla, Gﾃｶtz and Fiebach, Jochen B and ﾃ・tergaard, Leif and Pedraza, Salvador and Thijs, Vincent and Nighoghossian, Norbert and Roy, Pascal and Muir, Keith W and Ebinger, Martin and Cheng, Bastian and Galinovic, Ivana and Cho, Tae-Hee and Puig, Josep and Boutitie, Florent and Simonsen, Claus Z and Endres, Matthias and Fiehler, Jens and Gerloff, Christian	exclude
A multicentre evaluation exploring the impact of an integrated health and social care intervention for the caregivers of ICU survivors.	2022	Critical care (London, England)	McPeake, Joanne and Henderson, Philip and MacTavish, Pamela and Devine, Helen and Daniel, Malcolm and Lucie, Phil and Bollan, Lynn and Hogg, Lucy and MacMahon, Mike and Mulhern, Sharon and Murray, Pauline and O'Neill, Laura and Strachan, Laura and Iwashyna, Theodore J and Shaw, Martin and Quasim, Tara	exclude
A multicentre evaluation exploring the impact of an integrated health and social care intervention for the caregivers of ICU survivors.	2022	Critical Care	McPeake, Joanne and Henderson, Philip and MacTavish, Pamela and Devine, Helen and Daniel, Malcolm and Lucie, Phil and Bollan, Lynn and Hogg, Lucy and MacMahon, Mike and Mulhern, Sharon and Murray, Pauline and O'Neill, Laura and Strachan, Laura and Iwashyna, Theodore J. and Shaw, Martin and Quasim, Tara	duplicate
A multicentre, double-blind, placebo-controlled randomized trial of Mycobacterium w in critically ill patients with COVID-19 (ARMY-2).	2024	Lung India : official organ of Indian Chest Society	Sehgal, Inderpaul S and Agarwal, Ritesh and Jindal, Atul and Siddiqui, Md Sabah and Mohan, Anant and Pal, Arnab and Guleria, Randeep and Bhalla, Ashish and Kajal, Kamal and Malhotra, Pankaj and Puri, Goverdhan Dutt and Khadanga, Sagar and Joshi, Rajnish and Singh, Sarman and Saigal, Saurabh and Nagarkar, Nitin M and Suri, Vikas and Bhatnagar, Sushma and Tiwari, Pawan and Singh, Mini P and Yaddana…	exclude
A Multicomponent Nonpharmacological Intervention to Prevent Delirium for Hospitalized People with Advanced Cancer: A Phase II Cluster Randomized Waitlist Controlled Trial (The PRESERVE Pilot Study).	2020	Journal of palliative medicine	Hosie, Annmarie and Phillips, Jane and Lam, Lawrence and Kochovska, Slavica and Noble, Beverly and Brassil, Meg and Kurrle, Susan and Cumming, Anne and Caplan, Gideon A and Chye, Richard and Ely, Eugene Wesley and Lawlor, Peter G and Bush, Shirley H and Davis, Jan Maree and Lovell, Melanie and Parr, Cynthia and Williams, Sally and Hauser, Katherine and McArdle, Susan and Jacquier, Karen and Phill…	exclude
A Multidisciplinary Approach forﾂtheﾂManagement of Severe Hyponatremia inﾂPatientsﾂRequiring Continuous Renal ReplacementﾂTherapy.	2018	Kidney international reports	Neyra, Javier A and Ortiz-Soriano, Victor M and Ali, Dina and Morris, Peter E and Johnston, Clayton M	exclude
A multidisciplinary approach to screen the post-COVID-19 conditions.	2023	BMC infectious diseases	Squillace, Nicola and Cogliandro, Viola and Rossi, Emanuela and Bellelli, Giuseppe and Pozzi, Matteo and Luppi, Fabrizio and Lettino, Maddalena and Strepparava, Maria Grazia and Ferrarese, Carlo and Pollastri, Ester and Ricci, Elena and Bonfanti, Paolo	exclude
A multisite exploration of the association between critical care implementation factors and clinical outcomes during the COVID-19 pandemic.	2023	Journal of clinical and translational science	Silver, Santana and Redmond, Sarah and Jones, Kayla Christine and George, Emily and Zornes, Sarah and Barwise, Amelia and Leppin, Aaron and Dong, Yue and Harmon, Lori A and Kumar, Vishakha K and Kordik, Christina and Drainoni, Mari-Lynn and Walkey, Allan J	exclude
A multisite study of nurse-reported perceptions and practice of ABCDEF bundle components.	2020	Intensive & critical care nursing	Boehm, Leanne M and Pun, Brenda T and Stollings, Joanna L and Girard, Timothy D and Rock, Peter and Hough, Catherine L and Hsieh, S Jean and Khan, Babar A and Owens, Robert L and Schmidt, Gregory A and Smith, Susan and Ely, E Wesley	exclude
A narrative review of pharmacologic de-resuscitation in the critically ill.	2020	Journal of critical care	Bissell, Brittany D and Donaldson, J Chris and Morris, Peter E and Neyra, Javier A	exclude
A national survey of approaches to manage the ICU patient with opioid use disorder.	2019	Journal of critical care	Reichheld, Alyse M and Hills-Evans, Kelsey and Sheehan, Julia K and Tocci, Noah X and Tandon, Mudit and Hsu, Douglas and Marshall, John and O'Donoghue, Sharon and Stevens, Jennifer P	exclude
A new classification for sleep analysis in critically ill patients.	2012	Sleep Medicine	Drouot X and Roche-Campo F and Thille AW and Cabello B and Galia F and Margarit L and d'Ortho MP and Brochard L	exclude
A New Global Definition of Acute Respiratory Distress Syndrome.	2024	American journal of respiratory and critical care medicine	Matthay, Michael A and Arabi, Yaseen and Arroliga, Alejandro C and Bernard, Gordon and Bersten, Andrew D and Brochard, Laurent J and Calfee, Carolyn S and Combes, Alain and Daniel, Brian M and Ferguson, Niall D and Gong, Michelle N and Gotts, Jeffrey E and Herridge, Margaret S and Laffey, John G and Liu, Kathleen D and Machado, Flavia R and Martin, Thomas R and McAuley, Danny F and Mercat, Alain …	exclude
A new model of delirium care in the acute geriatric setting: geriatric monitoring unit.	2011	BMC Geriatrics	Chong, Mei Sian and Chan, Mark Pc and Kang, Jasmine and Han, Huey Charn and Ding, Yew Yoong and Tan, Thai Lian and Chan, Mark P C	exclude
A new type of swaddling clothing improved development of preterm infants in neonatal intensive care units.	2017	Early human development	Kitase, Yuma and Sato, Yoshiaki and Takahashi, Hirokazu and Shimizu, Misaki and Ishikawa, Chie and Yamamoto, Hikaru and Hayakawa, Masahiro	exclude
A new type of swaddling clothing improved development of preterm infants in neonatal intensive care units.	2017	Early Human Development	Kitase, Yuma and Sato, Yoshiaki and Takahashi, Hirokazu and Shimizu, Misaki and Ishikawa, Chie and Yamamoto, Hikaru and Hayakawa, Masahiro	duplicate
A Newborn Infant With Oxygen Desaturation During Sleep.	2017	Chest	Deschamp, Ashley and Daftary, Ameet	exclude
A nomogram based on quantitative EEG to predict the prognosis of nontraumatic coma patients in the neuro-intensive care unit.	2024	Intensive & critical care nursing	Qin, Ningxiang and Cao, Qingqing and Li, Feng and Wang, Wei and Peng, Xi and Wang, Liang	exclude
A nomogram based on quantitative EEG to predict the prognosis of nontraumatic coma patients in the neuro-intensive care unit.	2024	Intensive &amp; critical care nursing	Qin, Ningxiang and Cao, Qingqing and Li, Feng and Wang, Wei and Peng, Xi and Wang, Liang	duplicate
A novel carbon-fibre adjustable reusable accessory (CARA) for supine breast positioning to reduce toxicity in breast adjuvant radiotherapy: a study protocol for a multicentre phase III randomized controlled trial.	2022	BMC cancer	Duzenli, Cheryl and Chan, Elisa K and Bergman, Alanah M and Grahame, Sheri and Singer, Joel and Burns, Levi and Olson, Robert A	exclude
A novel carbon-fibre adjustable reusable accessory (CARA) for supine breast positioning to reduce toxicity in breast adjuvant radiotherapy: a study protocol for a multicentre phase III randomized controlled trial.	2022	BMC Cancer	Duzenli, Cheryl and Chan, Elisa K. and Bergman, Alanah M. and Grahame, Sheri and Singer, Joel and Burns, Levi and Olson, Robert A.	duplicate
A Novel Clinical Method for Detecting Obstructive Sleep Apnea using of Nonlinear Mapping.	2022	Journal of biomedical physics & engineering	Karimi Moridani, Mohammad	exclude
A novel measure to summarize blood transfusion practice during critical illness.	2024	Transfusion	Bosch, Nicholas A and Law, Anica C and Shi, Zhan and Jafarzadeh, S Reza and Walkey, Allan J	exclude
A novel method leveraging time series data to improve subphenotyping and application in critically ill patients with COVID-19.	2024	Artificial intelligence in medicine	Oh, Wonsuk and Jayaraman, Pushkala and Tandon, Pranai and Chaddha, Udit S and Kovatch, Patricia and Charney, Alexander W and Glicksberg, Benjamin S and Nadkarni, Girish N	exclude
A novel OSA-related model of intermittent hypoxia in endothelial cells under flow reveals pronounced inflammatory pathway activation.	2023	Frontiers in physiology	Mﾃｼller, Martin B and Stihl, Clemens and Schmid, Annika and Hirschberger, Simon and Mitsigiorgi, Rea and Holzer, Martin and Patscheider, Martin and Weiss, Bernhard G and Reichel, Christoph and Hﾃｼbner, Max and Uhl, Bernd	exclude
A Novel Research Method for Determining Sedative Exposure in Critically Ill Patients.	2019	Nursing research	Tracy, Mary Fran and Chlan, Linda and Savik, Kay and Skaar, Debra J and Weinert, Craig	exclude
A novel Vascular Leak Index identifies sepsis patients with a higher risk for in-hospital death and fluid accumulation.	2022	Critical care (London, England)	Chandra, Jay and Armengol de la Hoz, Miguel A and Lee, Gwendolyn and Lee, Alexandria and Thoral, Patrick and Elbers, Paul and Lee, Hyung-Chul and Munger, John S and Celi, Leo Anthony and Kaufman, David A	exclude
A nursing note-aware deep neural network for predicting mortality risk after hospital discharge.	2024	International journal of nursing studies	Huang, Yong-Zhen and Chen, Yan-Ming and Lin, Chih-Cheng and Chiu, Hsiao-Yean and Chang, Yung-Chun	exclude
A nursing note-aware deep neural network for predicting mortality risk after hospital discharge.	2024	International journal of nursing studies	Huang, Yong-Zhen and Chen, Yan-Ming and Lin, Chih-Cheng and Chiu, Hsiao-Yean and Chang, Yung-Chun	duplicate
A parallel-group, blinded, placebo-controlled, randomised, pragmatic clinical trial investigating the effect of temazepam on objective and subjective measures of sleep in critically ill patients (the dream trial)...Australian and New Zealand Intensive Care Society/Australian College of Critical C...	2025	Australian Critical Care	Showler, Laurie and Ali Abdelhamid, Yasmine and Ankravs, Melissa and Goldin, Jeremy and Plummer, Mark and Tascone, Brianna and Byrne, Kathleen and Perkins, Andrew and Kee, Kirk and Moore, Cara and Johnstion, Barry and Presneill, Jeffrey and Deane, Adam	exclude
A patient reported outcome platform, a useful tool to improve monitoring and effective management of Covid-19窶菟ositive patients with cancer.	2020	European Journal of Cancer	Scottﾃｩ, Florian and Minvielle, Etienne and Mir, Olivier and Andrﾃｩ, Fabrice and Barlesi, Fabrice and Soria, Jean-Charles	exclude
A patient survey of sleep quality in the Intensive Care Unit.	2012	Minerva anestesiologica	Little, A and Ethier, C and Ayas, N and Thanachayanont, T and Jiang, D and Mehta, S	exclude
A pharmacist's guide to mitigating sleep dysfunction and promoting good sleep in the intensive care unit.	2025	American Journal of Health-System Pharmacy	Patel, Mona K and Kim, Kristi Soyoung and Ware, Lydia R and DeGrado, Jeremy R and Szumita, Paul M	exclude
A Phase 2 Randomized Dose-Finding Study With Esmirtazapine in Patients With Primary Insomnia.	2016	Journal of clinical psychopharmacology	Ruwe, Frank and IJzerman-Boon, Pieta and Roth, Thomas and Zammit, Gary and Ivgy-May, Neely	exclude
A Phase II Clinical Trial of Low-Dose Inhaled Carbon Monoxide in Idiopathic Pulmonary Fibrosis.	2018	Chest	Rosas, Ivan O and Goldberg, Hilary J and Collard, Harold R and El-Chemaly, Souheil and Flaherty, Kevin and Hunninghake, Gary M and Lasky, Joseph A and Lederer, David J and Machado, Roberto and Martinez, Fernando J and Maurer, Rie and Teller, Danielle and Noth, Imre and Peters, Elizabeth and Raghu, Ganesh and Garcia, Joe G N and Choi, Augustine M K	exclude
A Pilot Randomized Controlled Trial of an Intervention to Promote Psychological Well-Being in Critically Ill Children: Soothing Through Touch, Reading, and Music.	2018	Pediatric critical care medicine : a journal of the Society of Critical Care Medicine and the World Federation of Pediatric Intensive and Critical Care Societies	Rennick, Janet E and Stremler, Robyn and Horwood, Linda and Aita, Marilyn and Lavoie, Tanya and Majnemer, Annette and Antonacci, Marie and Knox, Alyssa and Constantin, Evelyn	exclude
A Pilot Randomized Controlled Trial of an Intervention to Promote Psychological Well-Being in Critically Ill Children: Soothing Through Touch, Reading, and Music.	2018	Pediatric Critical Care Medicine	Rennick, Janet E and Stremler, Robyn and Horwood, Linda and Aita, Marilyn and Lavoie, Tanya and Majnemer, Annette and Antonacci, Marie and Knox, Alyssa and Constantin, Evelyn	duplicate
A pilot study evaluating acute use of eszopiclone in patients with mild to moderate obstructive sleep apnea syndrome.	2007	Sleep medicine	Rosenberg, Russell and Roach, James M and Scharf, Martin and Amato, David A	exclude
A pilot study of inspiratory capacity and resting dyspnea correlations in exacerbations of COPD and asthma.	2007	International journal of chronic obstructive pulmonary disease	Pretto, Jeffrey J and McMahon, Marcus A and Rochford, Peter D and Berlowitz, David J and Jones, Susan M and Brazzale, Danny J and McDonald, Christine F	exclude
A pilot study of sound levels in an Australian adult general intensive care unit.	2010	Noise & health	Elliott, Rosalind M and McKinley, Sharon M and Eager, David	exclude
A pilot study of sound levels in an Australian adult general intensive care unit.	2010	Noise & Health	Elliott RM and McKinley SM and Eager D	duplicate
A pilot study on delirium in the intensive care unit: a creative inquiry project with undergraduate nursing students.	2013	Dimensions of critical care nursing : DCCN	Whitcomb, John J and Morgan, Michelle and Irvin, Tameka and Spencer, Kathleen and Boynton, Lauren and Turman, Sarah and Rhodes, Christopher	exclude
A pilot study to assess short-term physiologic outcomes of transitioning infants with severe bronchopulmonary dysplasia from ICU to two subacute ventilators.	2018	Canadian journal of respiratory therapy : CJRT = Revue canadienne de la therapie respiratoire : RCTR	DiBlasi, Robert M and Crotwell, Dave N and Poli, Jonathan and Hotz, Justin and Cogen, Jonathan D and Carter, Edward	exclude
A pilot study to assess the safety, efficacy and ease of use of a novel hearing protection device for hospitalized neonates.	2021	Early human development	Balsan, Michael J and Burns, Jeanne and Kimock, Fred and Hirsch, Emily and Unger, Andrew and Telesco, Richard and Bloch-Salisbury, Elisabeth	exclude
A pilot study to assess the safety, efficacy and ease of use of a novel hearing protection device for hospitalized neonates.	2021	Early Human Development	Balsan, Michael J. and Burns, Jeanne and Kimock, Fred and Hirsch, Emily and Unger, Andrew and Telesco, Richard and Bloch-Salisbury, Elisabeth	duplicate
A pilot study to identify pre- and peri-operative risk factors for airway complications following adenotonsillectomy for treatment of severe pediatric OSA.	2011	International journal of pediatric otorhinolaryngology	Hill, Courtney A and Litvak, Andrea and Canapari, Craig and Cummings, Brian and Collins, Corey and Keamy, Donald G and Ferris, Timothy G and Hartnick, Christopher J	exclude
A pilot study to test the feasibility of a nonpharmacologic intervention for the prevention of delirium in the medical intensive care unit.	2013	Clinical nurse specialist CNS	Foster, Jan and Kelly, Miranda	exclude
A Pilot Study to Test the Feasibility of a Nonpharmacologic Intervention for the Prevention of Delirium in the Medical Intensive Care Unit.	2013	Clinical Nurse Specialist: The Journal for Advanced Nursing Practice	Foster, Jan and Kelly, Miranda	duplicate
A pilot trial of non-invasive home ventilation after acidotic respiratory failure in chronic obstructive pulmonary disease.	2010	The international journal of tuberculosis and lung disease : the official journal of the International Union against Tuberculosis and Lung Disease	Cheung, A P S and Chan, V L and Liong, J T and Lam, J Y M and Leung, W-S and Lin, A and Chu, C-M	exclude
A possible pathological link among swallowing dysfunction, gastro-esophageal reflex, and sleep apnea in acute exacerbation in COPD patients.	2016	International journal of chronic obstructive pulmonary disease	Teramoto, Shinji	exclude
A pregnant woman with COVID-19 gives birth to premature triplets: A case report and literature review.	2022	Medicine international	Feng, Zaili	exclude
A Preoperative, Nurse-Led Intervention Program Reduces Acute Postoperative Delirium.	2016	The Journal of neuroscience nursing : journal of the American Association of Neuroscience Nurses	Guo, Ying and Fan, Yuying	exclude
A Preoperative, Nurse-Led Intervention Program Reduces Acute Postoperative Delirium.	2016	Journal of Neuroscience Nursing	Ying Guo and Yuying Fan	duplicate
A Primer for Developing Chalk Talks.	2023	ATS scholar	Sehdev, Morgan and Richards, Jeremy B	exclude
A primer on proning in the emergency department.	2020	Journal of the American College of Emergency Physicians open	McGurk, Kevin and Riveros, Toni and Johnson, Nicholas and Dyer, Sean	exclude
A program to improve the quality of emergency endotracheal intubation.	2011	Journal of intensive care medicine	Mayo, Paul H and Hegde, Abhijith and Eisen, Lewis A and Kory, Pierre and Doelken, Peter	exclude
A progressive care programme for prolonged ventilatory failure: analysis of outcome.	1995	British journal of anaesthesia	Smith, I E and Shneerson, J M	exclude
A prophylactic fresh frozen plasma transfusion leads to a possible case of transfusion-related acute lung injury.	2014	BMJ case reports	Banerjee, Debasree and Hussain, Rashid and Mazer, Jeffrey and Carino, Gerardo	exclude
A prospective audit of adherence to safe sleeping guidelines in a general paediatric ward and special care nursery.	2016	Journal of Paediatrics & Child Health	Griffin, Josh and Heald, Alicia and Davidson, Lucy and Kent, Alison L	exclude
A prospective audit of adherence to safe sleeping guidelines in a general paediatric ward and special care nursery.	2016	Journal of paediatrics and child health	Griffin, Josh and Heald, Alicia and Davidson, Lucy and Kent, Alison L	duplicate
A prospective cohort study of acute kidney injury and kidney outcomes, cardiovascularﾂevents, and death.	2021	Kidney international	Ikizler, T Alp and Parikh, Chirag R and Himmelfarb, Jonathan and Chinchilli, Vernon M and Liu, Kathleen D and Coca, Steven G and Garg, Amit X and Hsu, Chi-Yuan and Siew, Edward D and Wurfel, Mark M and Ware, Lorraine B and Faulkner, Georgia Brown and Tan, Thida C and Kaufman, James S and Kimmel, Paul L and Go, Alan S	exclude
A prospective comparison between multidisciplinary healthcare providers' clinical examination and a validated pain scale.	2022	Frontiers in pain research (Lausanne, Switzerland)	Menezes, Rodrigo C and Silva, Raissa L O and Arriaga, Marﾃｭa B and Ferreira, Isabella B B and Carmo, Thomas A and da Silva, Victor R and Otero, Matheus L and Gobatto, Andrﾃｩ L N and Agareno, Sydney and Filgueiras Filho, Nivaldo M and Akrami, Kevan M and Andrade, Bruno B	exclude
A prospective five-year cohort study of undiagnosed sleep apnea in patients undergoing coronary artery bypass graft surgery.	2020	The Journal of cardiovascular surgery	Hogan, Alexandra M and Ibrahim, Sammra and Moylan, Melanie J and Mccormack, David J and Openshaw, Ann-Marie and Cormack, Francesca and Shipolini, Alex	exclude
A prospective study of risk factor profile & incidence of deep venous thrombosis among medically-ill hospitalized patients at a tertiary care hospital in northern India.	2009	The Indian journal of medical research	Sharma, Surendra K and Gupta, Varun and Kadhiravan, Tamilarasu and Banga, Amit and Seith, Ashu and Kumar, Atin and Saxena, Renu and Thabah, Molly M and Gulati, Vandana and Bhatia, Indrish and Kavimandan, Amit A	exclude
A prospective study of the adverse effects of midazolam on withdrawal in critically ill children.	1994	Acta paediatrica (Oslo, Norway : 1992)	Hughes, J and Gill, A and Leach, H J and Nunn, A J and Billingham, I and Ratcliffe, J and Thornington, R and Choonara, I	exclude
A prospective, longitudinal study to assess use of continuous and reactive low-pressure mattresses to reduce pressure ulcer incidence in a pediatric intensive care unit.	2012	Ostomy Wound Management	Garcﾃｭa-Molina, Pablo and Balaguer-Lﾃｳpez, Evelin and Torra I Bou, Joan Enric and Alvarez-Ordiales, Adan and Quesada-Ramos, Cristina and Verdﾃｺ-Soriano, Josﾃｩ	duplicate
A Qualitative Analysis of Factors Influencing Critical Care Trial Enrollment Among Surrogates.	2022	Journal of intensive care medicine	Krutsinger, Dustin C and Hetland, Breanna D and O'Leary, Kelly L and Halpern, Scott D and Courtright, Katherine R	exclude
A qualitative exploration of balancing family, work, and academics among female graduate nursing students in a lower-middle-income country.	2025	Scientific reports	Pwavra, Joyce B P and Iddrisu, Merri and Poku, Collins Atta and Yawson, Anita Ohenewaa and Mensah, Eva and Oppong, Stella Sarpomaa and Aarah-Bapuah, Millicent and Aziato, Lydia	exclude
A qualitative study of the experiences of patients following transfer from intensive care.	2005	Intensive & critical care nursing	Strahan, Eunice H E and Brown, Robert J	exclude
A Quality Improvement Initiative to Reduce the Frequency of Delays in Initiation and Restarts of Continuous Renal Replacement Therapy.	2021	Journal of nursing care quality	Cordoza, Makayla and Rachinski, Kristen and Nathan, Kristin and Crain, Elisa B and Braxmeyer, Diane and Gore, Sarah and Dubuc, Stephanie D and Wright, Joel	exclude
A Quality Improvement Project: Using the STOP-BANG Tool in a Military Population to Improve Equity in Preoperative Screening.	2016	Journal of perianesthesia nursing : official journal of the American Society of PeriAnesthesia Nurses	Dixon, Samuel E and Haas, Shelia A and Klopp, Audrey and Carlson, Judy	exclude
A Quality Improvement Project: Using the STOP-BANG Tool in a Military Population to Improve Equity in Preoperative Screening.	2016	Journal of PeriAnesthesia Nursing	Dixon, Samuel E. and Haas, Shelia A. and Klopp, Audrey and Carlson, Judy	duplicate
A quasi-experimental trial on individualized, developmentally supportive family-centered care.	2006	JOGNN: Journal of Obstetric, Gynecologic & Neonatal Nursing	Byers JF and Lowman LB and Francis J and Kaigle L and Lutz NH and Waddell T and Diaz AL	exclude
A Questionnaire-based Survey of Physician Perceptions of the Prevalence of Antimicrobial Resistance and Their Antibiotic Prescribing Patterns.	2018	Indian journal of critical care medicine : peer-reviewed, official publication of Indian Society of Critical Care Medicine	Gupte, Vaishali and Gogtay, Jaideep and Mani, Raj Kumar	exclude
A randomised controlled trial of a nurse facilitator to promote communication for family members of critically ill patients.	2024	Intensive care medicine	Kentish-Barnes, Nancy and Azoulay, Elie and Reignier, Jean and Cariou, Alain and Lafarge, Antoine and Huet, Olivier and Gargadennec, Thomas and Renault, Anne and Souppart, Virginie and Clavier, Pamela and Dilosquer, Fanny and Leroux, Ludivine and Lﾃｩgﾃｩ, Sﾃｩbastien and Renet, Anne and Brumback, Lyndia C and Engelberg, Ruth A and Pochard, Frﾃｩdﾃｩric and Resche-Rigon, Matthieu and Curtis, J Randall	exclude
A Randomized Clinical Trial of Bayesian-Guided Beta-Lactam Infusion Strategy and Associated Bacterial Resistance and Clinical Outcomes in Patients With Severe Pneumonia.	2024	Therapeutic drug monitoring	Maranchick, Nicole F and Trillo-Alvarez, Cesar and Kariyawasam, Vidhu and Venugopalan, Veena and Kwara, Awewura and Rand, Kenneth and Peloquin, Charles A and Alshaer, Mohammad H	exclude
A Randomized Clinical Trial of the Efficacy and Safety of Interferon ﾎｲ-1a in Treatment of Severe COVID-19.	2020	Antimicrobial agents and chemotherapy	Davoudi-Monfared, Effat and Rahmani, Hamid and Khalili, Hossein and Hajiabdolbaghi, Mahboubeh and Salehi, Mohamadreza and Abbasian, Ladan and Kazemzadeh, Hossein and Yekaninejad, Mir Saeed	exclude
A randomized controlled crossover trial of acute intermittent and continuous hypoxia exposure in mild-moderate obstructive sleep apnea: A feasibility study.	2024	Journal of sleep research	Zha, Shiqian and Liu, Xu and Chen, Hao and Hao, Yueying and Zhang, Jingyi and Zhang, Qingfeng and Hu, Ke	exclude
A Randomized Controlled Trial of a Post-ICU Telehealth Care Model (WFIT).	2025	American journal of respiratory and critical care medicine	Bakhru, Rita N and Flores, Lori and Cain, J Maycee and Province, Valesha and Fanning, Jason and Rawal, Himanshu and Bundy, Richa and Obermiller, Corey S and Moses, Adam and Dharod, Ajay and Abdelfattah, Lindsey and Hanchate, Amresh and Files, D Clark	exclude
A Randomized Controlled Trial of Behavioral Nudges to Improve Enrollment in Critical Care Trials.	2020	Annals of the American Thoracic Society	Krutsinger, Dustin C and O'Leary, Kelly L and Ellenberg, Susan S and Cotner, Cody E and Halpern, Scott D and Courtright, Katherine R	exclude
A Randomized Controlled Trial of Cognitive Behavior Therapy for Reducing Anxiety and Depressive Symptoms in Patients With Locally Recurrent Nasopharyngeal Carcinoma Receiving Reirradiation.	2021	International Journal of Radiation Oncology, Biology, Physics	Liu, F. and Fu, S.N. and Yan, O.Y. and Chen, Y.Z. and Jiang, C. and Wu, X. and Han, Y.Q. and Wang, H.	exclude
A randomized controlled trial of the effect of fixed-dose routine nocturnal oxygen supplementation on oxygen saturation in patients with acute stroke.	2010	Journal of Stroke & Cerebrovascular Diseases	Roffe C and Sills S and Pountain SJ and Allen M and Roffe, Christine and Sills, Sheila and Pountain, Sarah J and Allen, Martin	exclude
A randomized controlled trial of the effects of listening to non-commercial music on quality of nocturnal sleep and relaxation indices in patients in medical intensive care unit.	2013	Journal of Advanced Nursing (John Wiley & Sons, Inc.)	Su, Chiu窶娠ing and Lai, Hui窶伸ing and Chang, En窶慎ing and Yiin, Lih窶信ing and Perng, Shoa窶辱en and Chen, Pin窶晋en	duplicate
A randomized controlled trial to determine whether beta-hydroxy-beta-methylbutyrate and/or eicosapentaenoic acid improves diaphragm and quadriceps strength in critically Ill mechanically ventilated patients.	2021	Critical care (London, England)	Supinski, Gerald S and Netzel, Paul F and Westgate, Philip M and Schroder, Elizabeth A and Wang, Lin and Callahan, Leigh Ann	exclude
A randomized pilot study of nitrate supplementation with beetroot juice in acute respiratory failure.	2020	Nitric oxide : biology and chemistry	Files, D Clark and Heinrich, Timothy and Shields, Katherine L and Love, Nathan J and Brailer, Carly and Bakhru, Rita N and Purcell, Lina and Flores, Lori and Gibbs, Kevin and Miller, Gary D and Morris, Peter E and Berry, Michael J	exclude
A randomized trial of daily awakening in critically ill patients managed with a sedation protocol: a pilot trial.	2008	Critical care medicine	Mehta, Sangeeta and Burry, Lisa and Martinez-Motta, J Carlos and Stewart, Thomas E and Hallett, David and McDonald, Ellen and Clarke, France and Macdonald, Rod and Granton, John and Matte, Andrea and Wong, Cindy and Suri, Amit and Cook, Deborah J	exclude
A randomized trial of daily awakening in critically ill patients managed with a sedation protocol: a pilot trial.	2008	Critical Care Medicine	Mehta S and Burry L and Martinez-Motta JC and Stewart TE and Hallett D and McDonald E and Clarke F and Macdonald R and Granton J and Matte A and Wong C and Suri A and Cook DJ	duplicate
A randomized trial of supplemental parenteral nutrition in underweight and overweight critically ill patients: the TOP-UP pilot trial.	2017	Critical care (London, England)	Wischmeyer, Paul E and Hasselmann, Michel and Kummerlen, Christine and Kozar, Rosemary and Kutsogiannis, Demetrios James and Karvellas, Constantine J and Besecker, Beth and Evans, David K and Preiser, Jean-Charles and Gramlich, Leah and Jeejeebhoy, Khursheed and Dhaliwal, Rupinder and Jiang, Xuran and Day, Andrew G and Heyland, Daren K	exclude
A randomized, double-blind, parallel-group, multicenter, placebo-controlled study of the safety and efficacy of extended-release guaifenesin/pseudoephedrine hydrochloride for symptom relief as an adjunctive therapy to antibiotic treatment of acute respiratory infections.	2008	Postgraduate Medicine	LaForce C and Gentile DA and Skoner DP	exclude
A Rapid Systematic Review of Pharmacologic Sleep Promotion Modalities in the Intensive Care Unit.	2024	Journal of intensive care medicine	Heavner, Mojdeh S and Louzon, Patricia R and Gorman, Emily F and Landolf, Kaitlin M and Ventura, Davide and Devlin, John W	exclude
A rapid, safe, and low-cost technique for the induction of mild therapeutic hypothermia in post-cardiac arrest patients.	2011	Resuscitation	Kory, Pierre and Weiner, Justin and Mathew, Joseph P and Fukunaga, Mayuko and Palmero, Veronica and Singh, Bimaljeet and Haimowitz, Stephanie and Clark, Elana T and Fischer, Alyssa and Mayo, Paul H	exclude
A Rare Case of Retropharyngeal Abscess in a 3ﾂMonth Old Male Infant: Case Report and Review of Literature.	2023	Indian journal of otolaryngology and head and neck surgery : official publication of the Association of Otolaryngologists of India	Rajanna, Lohith and Raina, Sheetal and Bayad, Himanshu Chhagan and Tripathi, Shailendra and Chahar, Omvir Singh and Singh, Ombir	exclude
A rare complication of continuous positive airway pressure treatment - rectus sheath hematoma: a case report.	2021	Brazilian journal of anesthesiology (Elsevier)	Yamanoﾄ殕u, Adnan and Bilgin, Serkan and Celebi Yamanoﾄ殕u, Nalan Gokce and Topal, Fatih Esad	exclude
A rare instance of retrosternal goitre presenting with obstructive sleep apnoea in a middle-aged person.	2013	International journal of surgery case reports	Rodrigues, Jude and Furtado, Renny and Ramani, Anant and Mitta, Nivedita and Kudchadkar, Shantata and Falari, Sanyam	exclude
A real-time automated sleep scoring algorithm to detect refreshing sleep in conscious ventilated critically ill patients.	2023	Neurophysiologie clinique = Clinical neurophysiology	Rault, Christophe and Heraud, Quentin and Ragot, Stﾃｩphanie and Frat, Jean-Pierre and Thille, Arnaud W and Drouot, Xavier	exclude
A reliability study of the modified New Sheffield Sedation Scale.	1998	Nursing in Critical Care	Olleveant N and Humphris G and Roe B	exclude
A Retrospective Comparison of the Effectiveness and Safety of Intravenous Olanzapine Versus Intravenous Haloperidol for Agitation in Adult Intensive Care Unit Patients.	2022	Journal of intensive care medicine	Wang, Michelle and Yankama, Tuyen T and Abdallah, George T and Eche, Ijeoma Julie and Knoph, Kristen N and Wong, Adrian and Patel, Parth and Hsu, Douglas and Eche, Ifeoma Mary	exclude
A Retrospective Evaluation of the Cardiometabolic Profile of Patients with COPD-Related Type 2 Respiratory Failure in the Intensive Care Unit.	2025	Medicina (Kaunas, Lithuania)	Mentes, Oral and Celik, Deniz and Yildiz, Murat and Ensarioglu, Kerem and Cirik, Mustafa Ozgur and Peker, Tulay Tuncer and Canbay, Fatma and Doganay, Guler Eraslan and Kahraman, Abdullah	exclude
A Retrospective Observational Study of Vibrating Mesh Nebulizers in the Pediatric Emergency Department.	2025	Pediatric emergency care	Crumm, Caitlin E and DiBlasi, Robert M and Barry, Dwight and Burns, Brian and Rutman, Lori E and Chen, Chih-Hui Tracy and Reeves, Stephen R and Roberts, Joan S and Migita, Russell	exclude
A Retrospective Study on the Effect of Empowerment Psychological Intervention Led by Specialist Nurses on Post-traumatic Stress Disorder in ICU Patients.	2023	Actas espanolas de psiquiatria	Yu, Jie and Zhu, Huiyan and Han, Bei and Zhu, Na	exclude
A review of adult mortality due to 2009 pandemic (H1N1) influenza A in California.	2011	PloS one	Louie, Janice K and Jean, Cynthia and Acosta, Meileen and Samuel, Michael C and Matyas, Bela T and Schechter, Robert	exclude
A review of amputation, phantom pain and nursing responsibilities.	2002	British journal of nursing (Mark Allen Publishing)	Ellis, Kirsteen	exclude
A review of literature relating to sleep in hospital with emphasis on the sleep of the ICU patient.	1993	Intensive & critical care nursing	Wood, A M	exclude
A review of literature relating to sleep in hospital with emphasis on the sleep of the ICU patient.	1993	Intensive & Critical Care Nursing	Wood AM	duplicate
A review of micronutrients in sepsis: the role of thiamine, l-carnitine, vitamin C, selenium and vitamin D.	2018	Nutrition research reviews	Belsky, Justin B and Wira, Charles R and Jacob, Vinitha and Sather, John E and Lee, Patty J	exclude
A review of recent clinical trials and guidelines on the prevention and management of delirium in hospitalized older patients.	2011	Hospital practice (1995)	Rathier, Margaret O and Baker, William L	exclude
A review on modafinil: the characteristics, function, and use in critical care.	2020	Journal of drug assessment	Hashemian, Seyed MohammadReza and Farhadi, Tayebeh	exclude
A Review: Nursing of Intensive Care Unit Delirium.	2012	Journal of Neuroscience Nursing	Fan Y and Guo Y and Li Q and Zhu X.	exclude
A SAS macro for modelling periodic data using cosinor analysis.	2021	Computer methods and programs in biomedicine	Doyle, Margaret M and Murphy, Terrence E and Pisani, Margaret A and Yaggi, Henry K and Jeon, Sangchoon and Redeker, Nancy S and Knauert, Melissa P	exclude
A Scoping Review of the Experiences of Adolescents and Young Adults in the ICU, Their Family Members, and Their Health Care Team.	2022	Critical care nursing clinics of North America	McAndrew, Natalie S and Erickson, Jeanne M and Guttormson, Jill and Bear, Alexandria and Marks, Sean and Patel, Jayshil and Harding, Eric S	exclude
A service evaluation of HDU-related adenotonsillectomy cancellations in one hundred and sixty-nine children at a University Teaching Hospital.	2016	Clinical otolaryngology : official journal of ENT-UK ; official journal of Netherlands Society for Oto-Rhino-Laryngology & Cervico-Facial Surgery	Bowles, P F D and Moore, A and Dezoysa, N and Watts, S	exclude
A Shared Governance Initiative to Implement an Infant Massage Therapy Program.	2016	JOGNN: Journal of Obstetric, Gynecologic & Neonatal Nursing	Bell, Rebecca J. and Hardin, LeAnn	exclude
A simplified prevention bundle with dual hand hygiene audit reduces early-onset ventilator-associated pneumonia in cardiovascular surgery units: An interrupted time-series analysis.	2017	PloS one	Su, Kang-Cheng and Kou, Yu Ru and Lin, Fang-Chi and Wu, Chieh-Hung and Feng, Jia-Yih and Huang, Shiang-Fen and Shiung, Tao-Fen and Chung, Kwei-Chun and Tung, Yu-Hsiu and Yang, Kuang-Yao and Chang, Shi-Chuan	exclude
A sleep regimen for acute myocardial infarction.	1968	Lancet (London, England)	Nixon, P G and Taylor, D J and Morton, S D and Bromfield, M	exclude
A sleeping giant: sleep-disordered breathing in the coronary care unit.	2005	Chest	Feinsilver, Steven H	exclude
A standardized structured approach to improving sleep quality in the intensive care unit: SLEEP-MAD.	2018	Canadian Journal of Critical Care Nursing	Mabasa, Vincent H. and Suchorowski, Katherine and Thomas, Christine and Su, Gloria	exclude
A stepwise approach to the etiologic diagnosis of pleural effusion in respiratory intensive care unit and short-term evaluation of treatment.	2015	Lung India : official organ of Indian Chest Society	Chinchkar, Nilesh J and Talwar, Deepak and Jain, Sushil K	exclude
A study of the psychological effects of intensive care with particular emphasis on patients in isolation.	1987	Intensive Care Nursing	MacKellaig JM	exclude
A Study on Daily Life Activity Times Affecting the Sleep Quality of Nurses Working Shifts in Intensive Care Unit.	2023	Journal of Japan Academy of Nursing Science	Kenichi Iwasaki and Yoko Yamaguchi	exclude
A study on depression of the elderly with different sleep quality in pension institutions in Northeastern China.	2020	BMC geriatrics	Zhang, Jun and Zhang, Yingying and Luan, Zhenggang and Zhang, Xiujie and Jiang, Haoran and Wang, Aiping	exclude
A study to improve sleep for patients in an Australia ICU is inconclusive.	2012	Australian Critical Care	Elliott, R. and McKinley, S. and Cistuli, P.	exclude
A survey of critical care nurses' practices and perceptions surrounding early intravenous antibiotic initiation during septic shock.	2017	Intensive & critical care nursing	Roberts, Russel J and Alhammad, Abdullah M and Crossley, Lindsay and Anketell, Eric and Wood, LeeAnn and Schumaker, Greg and Garpestad, Erik and Devlin, John W	exclude
A Survey of Neonatal Clinicians' Use, Needs, and Preferences for Kangaroo Care Devices.	2021	Advances in neonatal care : official journal of the National Association of Neonatal Nurses	Weber, Ashley and Jackson, Yamile	exclude
A survey of physicians to identify their expectations of respiratory therapists in patient assessment.	2002	Respiratory Care	Wilkins RL and Evans J and Specht L	exclude
A systematic approach to the evaluation of acute unexplained crying in infants in the emergency department.	2014	Pediatric emergency medicine practice	Allister, Lauren and Ruest, Stephanie	exclude
A systematic evaluation of risk factors for cognitive impairment in ICU survivors.	2024	Journal of Nurses Training	CHEN Piao and SONG Yan and YAO Li and ZHAO Ke	exclude
A systematic review and meta-analysis of enrollment into ARDS and sepsis trials published between 2009 and 2019 in major journals.	2021	Critical care (London, England)	Krutsinger, Dustin C and Yadav, Kuldeep N and Harhay, Michael O and Bartels, Karsten and Courtright, Katherine R	exclude
A systematic review and proposed conceptual model of sleep disturbances during pediatric hospitalizations.	2022	Sleep	Fidler, Andrea L and Voorhees, Sara and Zhou, Eric S and Stacciarini, Jeanne-Marie and Fedele, David A	exclude
A systematic review of chronobiology for neonatal care units: What we know and what we should consider.	2024	Sleep medicine reviews	Lewis, Philip and Wild, Ursula and Pillow, J Jane and Foster, Russell G and Erren, Thomas C	exclude
A systematic review of improved positions and supporting devices for premature infants in the NICU.	2023	Heliyon	Yang, Liu and Fu, Hua and Zhang, Lingping	exclude
A Systematic Review of Risk Factors for Sleep Disruption in Critically Ill Adults.	2020	Critical care medicine	Honarmand, Kimia and Rafay, Hammad and Le, Jamie and Mohan, Sindu and Rochwerg, Bram and Devlin, John W and Skrobik, Yoanna and Weinhouse, Gerald L and Drouot, Xavier and Watson, Paula L and McKinley, Sharon and Bosma, Karen J	exclude
A Systematic Review of Risk Factors for Sleep Disruption in Critically Ill Adults.	2020	Critical Care Medicine	Honarmand, Kimia and Rafay, Hammad and Le, Jamie and Mohan, Sindu and Rochwerg, Bram and Devlin, John W. and Skrobik, Yoanna and Weinhouse, Gerald L. and Drouot, Xavier and Watson, Paula L. and McKinley, Sharon and Bosma, Karen J.	duplicate
A Systematic Review of Sleep Measurement in Critically Ill Patients.	2020	Frontiers in neurology	Richards, Kathy C and Wang, Yan-Yan and Jun, Jeehye and Ye, Lichuan	exclude
A systematic review of the comparative effects of sound and music interventions for intensive care unit patients' outcomes.	2025	Australian critical care : official journal of the Confederation of Australian Critical Care Nurses	Papathanassoglou, Elizabeth and Pant, Usha and Meghani, Shaista and Saleem Punjani, Neelam and Wang, Yuluan and Brulotte, Tiffany and Vyas, Krooti and Dennett, Liz and Johnston, Lucinda and Kutsogiannis, Demetrios James and Plamondon, Stephanie and Frishkopf, Michael	exclude
A Systematic Review of the Incidence and Outcomes of In-Hospital Cardiac Arrests in Patients With Coronavirus Disease 2019.	2021	Critical care medicine	Lim, Zheng Jie and Ponnapa Reddy, Mallikarjuna and Curtis, J Randall and Afroz, Afsana and Billah, Baki and Sheth, Vishad and Hayek, Salim S and Leaf, David E and Miles, Jeremy A and Shah, Priyank and Yuriditsky, Eugene and Jones, Daryl and Shekar, Kiran and Subramaniam, Ashwin	exclude
A Target for Increased Mortality Risk in Critically Ill Patients: The Concept of Perpetuity.	2021	Journal of clinical medicine	Mosier, Jarrod M and Fisher, Julia M and Hypes, Cameron D and Bedrick, Edward J and Campbell, Elizabeth Salvagio and Lutrick, Karen and Cairns, Charles B	exclude
A Technique of Awake Bronchoscopic Endotracheal Intubation for Respiratory Failure in Patients With Right Heart Failure and Pulmonary Hypertension.	2017	Critical care medicine	Johannes, Jimmy and Berlin, David A and Patel, Parimal and Schenck, Edward J and West, Frances Mae and Saggar, Rajan and Barjaktarevic, Igor Z	exclude
A Thorough Review of the Clinical Applications of Artificial Intelligence in Lung Cancer.	2025	Cancers	Kotoulas, Serafeim-Chrysovalantis and Spyratos, Dionysios and Porpodis, Konstantinos and Domvri, Kalliopi and Boutou, Afroditi and Kaimakamis, Evangelos and Mouratidou, Christina and Alevroudis, Ioannis and Dourliou, Vasiliki and Tsakiri, Kalliopi and Sakkou, Agni and Marneri, Alexandra and Angeloudi, Elena and Papagiouvanni, Ioanna and Michailidou, Anastasia and Malandris, Konstantinos and Moure…	exclude
A transformer-based diffusion probabilistic model for heart rate and blood pressure forecasting in Intensive Care Unit.	2024	Computer methods and programs in biomedicine	Chang, Ping and Li, Huayu and Quan, Stuart F and Lu, Shuyang and Wung, Shu-Fen and Roveda, Janet and Li, Ao	exclude
A Trigger and Response System for Preventing Cardiac Arrest in the ICU.	2021	Critical care explorations	Moskowitz, Ari and Berg, Katherine M and Cocchi, Michael N and Grossestreuer, Anne V and Issa, Mahmoud and Balaji, Lakshman and Chase, Maureen and Yang, Jesse X and Sarge, Jennifer and O'Donoghue, Sharon and Sarge, Todd and Donnino, Michael W	exclude
A trip trough [sic] the sleep of children in pediatric intensive care units.	2004	UERJ Nursing Journal / Revista Enfermagem UERJ	de Paiva MB and de Sousa CAC and Soares E	exclude
A unified Hyperglycemia and Diabetic ketoacidosis (DKA) insulin infusion protocol based on an Excel algorithm and implemented via Electronic Medical Record (EMR) in Intensive Care Units.	2017	Diabetes & metabolic syndrome	Gupta, Deepashree and Kirn, Meredith and Jamkhana, Zafar A and Lee, Richard and Albert, Stewart G and Rollins, Kimberly M	exclude
A View from the Frontline: Palliative and Ethical Considerations of the COVID-19 Pandemic.	2021	Journal of palliative medicine	Sullivan, Donald R and Curtis, J Randall	exclude
A wireless medical monitoring over a heterogeneous sensor network.	2007	Annual International Conference of the IEEE Engineering in Medicine and Biology Society. IEEE Engineering in Medicine and Biology Society. Annual International Conference	Yuce, Mehmet R and Ng, Peng Choong and Lee, Chin K and Khan, Jamil Y and Liu, Wentai	exclude
A Woman in Her 60s With Fever and Altered Mental Status in a Psychiatric Hospital.	2016	Chest	Kalivas, Benjamin C and Goodwin, Andrew J	exclude
ABC of sleep disorders. Sleep problems in patients with medical illness.	1993	BMJ (Clinical research ed.)	Shapiro, C M and Devins, G M and Hussain, M R	exclude
ABCDEF Bundle Implementation for Improved Respiratory Failure Outcomes.	2025	Critical care nursing clinics of North America	Adduono, Kaitlin and Siao, Shu-Fen and Work, Brittany and Huang, Chih Yun and Chia-Hui Chen, Cheryl and Boehm, Leanne M	exclude
ABCDE髮・據蛹匁侃逅・｢・亟ICU譛ｺ譴ｰ騾壽ｰ・逞・ｺｺ隹大ｦ・噪謨域棡隗ょｯ・	2024	Chinese Evidence-based Nursing	蠑諷ｧ鬩・and 譖ｹ莠・and 襍ｵ谺｢	exclude
Abdominal pain: an approach to a challenging diagnosis.	2014	AACN advanced critical care	Brown, Helen F and Kelso, Lynn	exclude
Abnormal Exercise Responses in Survivors of Acute Lung Injury During Cardiopulmonary Exercise Testing: AN OBSERVATIONAL STUDY.	2019	Journal of cardiopulmonary rehabilitation and prevention	Mackney, Jennifer and Harrold, Meg and Jenkins, Sue and Havill, Ken and Hill, Kylie	exclude
Abnormal Sleep, Circadian Rhythm Disruption, and Delirium in the ICU: Are They Related?	2020	Frontiers in neurology	Daou, Marietou and Telias, Irene and Younes, Magdy and Brochard, Laurent and Wilcox, M Elizabeth	exclude
Abnormal sleep/wake cycles and the effect of environmental noise on sleep disruption in the intensive care unit.	2001	American journal of respiratory and critical care medicine	Freedman, N S and Gazendam, J and Levan, L and Pack, A I and Schwab, R J	exclude
Abnormal sleep/wake cycles and the effect of environmental noise on sleep disruption in the intensive care unit.	2001	American Journal of Respiratory & Critical Care Medicine	Freedman NS and Gazendam J and Levan L and Pack AI and Schwab RJ	duplicate
Abolished circadian rhythm of melatonin secretion in sedated and artificially ventilated intensive care patients.	2004	Acta anaesthesiologica Scandinavica	Olofsson, K and Alling, C and Lundberg, D and Malmros, C	exclude
Abrogation of neutrophil inflammatory pathways and potential reduction of neutrophil-related factors in COVID-19 by intravenous immunoglobulin.	2022	Frontiers in immunology	Masso-Silva, Jorge Adrian and Sakoulas, George and Olay, Jarod and Groysberg, Victoria and Geriak, Matthew and Nizet, Victor and Crotty Alexander, Laura E and Meier, Angela	exclude
Abstracts and citations chronic daily headaches.	2004	Headache: The Journal of Head & Face Pain	Millson DS and Tepper SJ	exclude
Abstracts of the 2024 Annual Conference of the Canadian Paediatric Society.	2024	Paediatrics &amp; Child Health (1205-7088)		exclude
Acceptability of a physiotherapy-led intensive prone positioningﾂservice in intensive care: A qualitative study with multidisciplinary clinicians.	2025	Australian critical care : official journal of the Confederation of Australian Critical Care Nurses	Haughton, Stacey and Saravanan, Krisha and McDonald, Luke A and Rose, Joleen W and Berney, Sue and Berlowitz, David J and Rollinson, Thomas C and Graco, Marnie	exclude
Accidental aspiration of removable dental prosthesis in a patient with Creutzfeldt-Jacob disease.	2021	Special care in dentistry : official publication of the American Association of Hospital Dentists, the Academy of Dentistry for the Handicapped, and the American Society for Geriatric Dentistry	Baldo, Mario Eduardo and Raffaele, Regina Maria and Santanna, Gabriel Umbelino and da Silva Santos, Paulo Sﾃｩrgio	exclude
Accidental calcium, magnesium, potassium and sodium oxybates (Xywave) overdose: mistiming of a single night's narcolepsy medication leading to respiratory failure requiring mechanical ventilation.	2024	BMJ case reports	McIntosh, Braden W and Mayeux, Charles	exclude
Accumulating Evidence for Reduced-Dose Thrombolysis in Acute Pulmonary Embolism.	2024	Critical care medicine	Trammell, Aaron W and Ball, Jonathan	exclude
Accuracy of monitoring for sleep-related breathing disorders in the coronary care unit.	2005	CHEST	Skinner MA and Choudhury MS and Homan SDR and Cowan JO and Wilkins GT and Taylor DR	exclude
Accuracy of monitoring for sleep-related breathing disorders in the coronary care unit.	2005	Chest	Skinner, Margot A and Choudhury, Mahbubur S and Homan, Sean D R and Cowan, Jan O and Wilkins, Gerard T and Taylor, D Robin	duplicate
Accuracy of Noninvasive Blood Pressure Monitoring in Critically Ill Adults.	2024	Journal of intensive care medicine	Haber, Erin N and Sonti, Rajiv and Simkovich, Suzanne M and Pike, C William and Boxley, Christian L and Fong, Allan and Weintraub, William S and Cobb, Nathan K	exclude
Accuracy of tidal volume delivery by paediatric intensive care ventilators: A bench-model study.	2024	Australian critical care : official journal of the Confederation of Australian Critical Care Nurses	Vedrenne-Cloquet, Meryl and Tuffet, Samuel and Louis, Bruno and Khirani, Sonia and Collignon, Charlotte and Renolleau, Sylvain and Fauroux, Brigitte and Carteaux, Guillaume	exclude
Acinetobacter Pneumonia: Improving Outcomes With Early Identification and Appropriate Therapy.	2018	Clinical infectious diseases : an official publication of the Infectious Diseases Society of America	Vazquez Guillamet, Cristina and Kollef, Marin H	exclude
ACNPs inﾂthe U.S. Army-Medical Force Multipliers forﾂLarge-Scale Combat Operations.	2024	Military medicine	Grabowski, Robert L and Stene, Edward C and Armen, Scott B and Boyer, Matthew C	exclude
Actigraphic measures of sleep on the wards after ICU discharge.	2019	Journal of critical care	Wilcox, M Elizabeth and Rubenfeld, Gordon D and Walczak, Karolina D and Black, Sandra E and McAndrews, Mary Pat and Lim, Andrew S	exclude
Actigraphic monitoring in critically ill patients: preliminary results toward an "observation-guided sedation".	2009	Journal of critical care	Mistraletti, Giovanni and Taverna, Martina and Sabbatini, Giovanni and Carloni, Elisabetta and Bolgiaghi, Luca and Pirrone, Massimiliano and Cigada, Marco and Destrebecq, Anne Lucia Leona and Carli, Franco and Iapichino, Gaetano	duplicate
Actigraphic monitoring in critically ill patients: preliminary results toward an 'observation-guided sedation'.	2009	Journal of Critical Care	Mistraletti G and Taverna M and Sabbatini G and Carloni E and Bolgiaghi L and Pirrone M and Cigada M and Destrebecq AL and Carli F and Iapichino G	exclude
Actigraphy to Evaluate Sleep in the Intensive Care Unit. A Systematic Review.	2018	Annals of the American Thoracic Society	Schwab, Kristin E and Ronish, Bonnie and Needham, Dale M and To, An Q and Martin, Jennifer L and Kamdar, Biren B	exclude
Actigraphy-based sleep and activity measurements in intensive care unit patients randomized to ramelteon or placebo for delirium prevention.	2023	Scientific reports	Jaiswal, Stuti J and Bagsic, Samantha R Spierling and Takata, Emerson and Kamdar, Biren B and Ancoli-Israel, Sonia and Owens, Robert L	exclude
Activation and regulation of systemic inflammation in ARDS: rationale for prolonged glucocorticoid therapy.	2009	Chest	Meduri, G Umberto and Annane, Djillali and Chrousos, George P and Marik, Paul E and Sinclair, Scott E	exclude
Active and Healthy Confinement: Care Recommendations on Activity, Sleep and Relationships.	2023	Healthcare (Basel, Switzerland)	Gonzﾃ｡lez Aguﾃｱa, Alexandra and Fernﾃ｡ndez Batalla, Marta and Herrero Jaﾃｩn, Sara and Sierra Ortega, Andrea and Martﾃｭnez Muﾃｱoz, Marﾃｭa Lourdes and Santamarﾃｭa Garcﾃｭa, Josﾃｩ Marﾃｭa	exclude
Active Sleep Promotion in the Cardiothoracic Intensive Care Unit...Presented at the AACN National Teaching Institute in Houston, Texas, May 22-25, 2017.	2017	American Journal of Critical Care	Ellis, Myra and Pena, Heather and Decker, Kelsey and Farrell, Debra	exclude
Actor feedback and rigorous monitoring: Essential quality assurance tools for testing behavioral interventions with simulation.	2020	PloS one	Abshire, Martha A and Li, Xintong and Basyal, Pragyashree Sharma and Teply, Melissa L and Singh, Arun L and Hayes, Margaret M and Turnbull, Alison E	exclude
Acupressure on Anxiety and Sleep Quality After Cardiac Surgery: A Randomized Controlled Trial.	2019	Journal of PeriAnesthesia Nursing	Aygin, Dilek and ﾅ枡n, Sevim	duplicate
Acupuncture for neonatal abstinence syndrome in newborn infants.	2025	The Cochrane database of systematic reviews	Urlesberger, Berndt and Cabano, Rita and Soll, Greg and Pahl, Adrienne and Oei, Ju Lee and Schmﾃｶlzer, Georg M and Raith, Wolfgang and Bruschettini, Matteo	exclude
Acupuncture in lactating mothers of very low birth weight infants: an experience report.	2009	Ciencia, Cuidado e Saude	Haddad ML and Oliveira MMB and Simﾃｵes L and Marcon SS	exclude
Acupuncture plus Chinese Herbal Medicine for Irritable Bowel Syndrome with Diarrhea: A Systematic Review and Meta-Analysis.	2019	Evidence-based complementary and alternative medicine : eCAM	Yan, Jing and Miao, Zhi-Wei and Lu, Jun and Ge, Fei and Yu, Li-Hua and Shang, Wen-Bin and Liu, Li-Na and Sun, Zhi-Guang	exclude
Acute and chronic effects of noninvasive ventilation on left and right myocardial function in patients with obstructive sleep apnea syndrome: a speckle tracking echocardiographic study: Echocardiography response in OSAS under CPAP therapy: how much and how?	2016	Echocardiography (Mount Kisco, N.Y.)	Mendoza-Vﾃ｡zquez, Javier and Steiner, Stephan and Esquinas, Antonio M	exclude
Acute and chronic effects of sildenafil in patients with pulmonary arterial hypertension.	2005	Respiratory medicine	Preston, Ioana R and Klinger, James R and Houtches, Jeanne and Nelson, David and Farber, Harrison W and Hill, Nicholas S	exclude
Acute and Chronic Posttraumatic Stress Symptoms in the Emergence of Posttraumatic Stress Disorder: A Network Analysis.	2017	JAMA psychiatry	Bryant, Richard A and Creamer, Mark and O'Donnell, Meaghan and Forbes, David and McFarlane, Alexander C and Silove, Derrick and Hadzi-Pavlovic, Dusan	exclude
Acute and Chronic Posttraumatic Stress Symptoms in the Emergence of Posttraumatic Stress Disorder: A Network Analysis.	2017	JAMA Psychiatry	Bryant, Richard A. and Creamer, Mark and O'Donnell, Meaghan and Forbes, David and McFarlane, Alexander C. and Silove, Derrick and Hadzi-Pavlovic, Dusan	duplicate
Acute and delayed psychiatric sequelae among patients hospitalised with COVID-19: a cohort study using LIFE study data.	2022	General psychiatry	Murata, Fumiko and Maeda, Megumi and Ishiguro, Chieko and Fukuda, Haruhisa	exclude
Acute and long-term clinical, neuropsychological and return-to-work sequelae following electrical injury: a retrospective cohort study.	2019	BMJ open	Radulovic, Nada and Mason, Stephanie A and Rehou, Sarah and Godleski, Matthew and Jeschke, Marc G	exclude
Acute and long-term effects of acetazolamide in presumed high loop gain sleep apnea.	2023	Sleep medicine	Ni, Yue-Nan and Holzer, Rena C and Thomas, Robert Joseph	exclude
Acute and long-term ventilatory effects of hyperoxia in the adult sleep apnea syndrome.	1982	The American review of respiratory disease	Martin, R J and Sanders, M H and Gray, B A and Pennock, B E	exclude
Acute Appendicitis Treatment Strategies and Mortality Based on Critical Illness on Admission: An Observational Study.	2024	Surgical infections	King, Samantha and Proper, Jennifer and Siegel, Lianne K and Ingraham, Nicholas E and Tignanelli, Christopher J and Chipman, Jeffrey G and Ho, Jason	exclude
Acute bronchodilator responsiveness and health outcomes in COPD patients in the UPLIFT trial.	2011	Respiratory research	Hanania, Nicola A and Sharafkhaneh, Amir and Celli, Bartolome and Decramer, Marc and Lystig, Ted and Kesten, Steven and Tashkin, Donald	exclude
Acute cardiopulmonary failure from sleep-disordered breathing.	2012	Chest	Carr, Gordon E and Mokhlesi, Babak and Gehlbach, Brian K	exclude
Acute care costs of patients admitted for management of chronic obstructive pulmonary disease exacerbations: contribution of disease severity, infection and chronic heart failure.	2010	Internal medicine journal	Hutchinson, A and Brand, C and Irving, L and Roberts, C and Thompson, P and Campbell, D	exclude
Acute Carpal Tunnel Syndrome.	1993	The Physician and sportsmedicine	Lewis, R A and Shea, O F and Shea, K G	exclude
Acute cerebral microbleeds detected on high resolution head CT presenting with transient neurologic events.	2024	Cerebral circulation - cognition and behavior	Tawakul, Abdullah and Toro, Arturo R and Romero, Josﾃｩ Rafael	exclude
Acute Confusional States in Hospital.	2019	Deutsches Arzteblatt international	Zoremba, Norbert and Coburn, Mark	exclude
Acute Confusional States in Hospital.	2019	Deutsches ﾃвzteblatt International	Zoremba, Norbert and Coburn, Mark	duplicate
Acute Decompensation after Hemodialysis in a Patient with Pericardial Effusion.	2018	Annals of the American Thoracic Society	Vijhani, Praveen and Cherian, Sujith V and Reddy, Neeti Gajjala and Estrada-Y-Martin, Rosa M	exclude
Acute Effects of Nasal CPAP in Patients With Hypertrophic Cardiomyopathy.	2016	Chest	Nerbass, Flﾃ｡via B and Salemi, Vera M C and Pedrosa, Rodrigo P and Portilho, Natanael de P and Ferreira-Filho, Julio C A and Moriya, Henrique T and Antunes, Murillo O and Arteaga-Fernﾃ｡ndez, Edmundo and Drager, Luciano F and Lorenzi-Filho, Geraldo	exclude
Acute Effects of Nasal CPAP in Patients With Hypertrophic Cardiomyopathy.	2016	CHEST	Nerbass, Flﾃ｡via B. and Salemi, Vera M.C. and Pedrosa, Rodrigo P. and Portilho, Natanael de P. and Ferreira-Filho, Julio C.A. and Moriya, Henrique T. and Antunes, Murillo O. and Arteaga-Fernﾃ｡ndez, Edmundo and Drager, Luciano F. and Lorenzi-Filho, Geraldo	duplicate
Acute effects of Yakson and Gentle Human Touch on the behavioral state of preterm infants.	2009	Journal of child health care : for professionals working with children in the hospital and community	Im, Hyesang and Kim, Eunjung and Cain, Kevin C	exclude
Acute haemodynamic response to sleeping head-up at 6 inches in older inpatients.	2009	Clinical autonomic research : official journal of the Clinical Autonomic Research Society	Fan, Chie-Wei and Gasparro, Declan and Crowley, Vivion and Cunningham, Conal J	exclude
Acute hemiarthroplasty after proximal humerus fracture in old patients. A retrospective evaluation of 18 patients followed for 2-7 years.	1997	Acta orthopaedica Scandinavica	Wretenberg, P and Ekelund, A	exclude
Acute Hemodynamic Effect of Acetazolamide in Patients With Pulmonary Hypertension Whilst Breathing Normoxic and Hypoxic Gas: A Randomized Cross-Over Trial.	2021	Frontiers in medicine	Lichtblau, Mona and Berlier, Charlotte and Saxer, Stﾃｩphanie and Carta, Arcangelo F and Mayer, Laura and Groth, Alexandra and Bader, Patrick R and Schneider, Simon R and Furian, Michael and Schwarz, Esther I and Swenson, Erik R and Bloch, Konrad E and Ulrich, Silvia	exclude
Acute kidney injury contributes to worse physical and quality of life outcomes in survivors of critical illness.	2022	BMC nephrology	Mayer, Kirby P and Ortiz-Soriano, Victor M and Kalantar, Alborz and Lambert, Joshua and Morris, Peter E and Neyra, Javier A	exclude
Acute kidney injury in hospitalized patients with methanol intoxication: National Inpatient Sample 2003-2014.	2021	Hospital practice (1995)	Thongprayoon, Charat and Petnak, Tananchai and Kaewput, Wisit and Mao, Michael A and Boonpheng, Boonphiphop and Bathini, Tarun and Vallabhajosyula, Saraschandra and Lertjitbanjong, Ploypin and Qureshi, Fawad and Cheungpasitporn, Wisit	exclude
Acute Kidney Injury in Patients With Cirrhosis and Chronic Kidney Disease: Results From the HRS-HARMONY Consortium.	2025	Clinical gastroenterology and hepatology : the official clinical practice journal of the American Gastroenterological Association	St Hillien, Shelsea A and Robinson, Jevon E and Ouyang, Tianqi and Patidar, Kavish R and Belcher, Justin M and Cullaro, Giuseppe and Regner, Kevin R and Chung, Raymond T and Ufere, Nneka and Velez, Juan Carlos Q and Neyra, Javier A and Asrani, Sumeet K and Wadei, Hani and Teixeira, J Pedro and Saly, Danielle L and Levitsky, Josh and Orman, Eric and Sawinski, Deirdre and Dageforde, Leigh Anne and …	exclude
Acute Kidney Injury With Buffered Crystalloids vs Saline Among ICU Patients.	2016	JAMA	Flannery, Alexander H and Coz-Yataco, Angel O	exclude
Acute Limb Ischemia in an 8-Year-Old Patient: A Case Report.	2018	Annals of vascular surgery	Erben, Young and Miller, Samuel M and Sumpio, Brandon J and Dillon, Brian J and Lee, Alfred I and Blume, Peter and Sumpio, Bauer E and Mena-Hurtado, Carlos	exclude
Acute low back pain: clinical course and prognostic factors.	2009	Disability & Rehabilitation	Gurcay E and Bal A and Eksioglu E and Hasturk AE and Gurcay AG and Cakci A	exclude
Acute lung injury in patients with COVID-19 infection.	2020	Clinical and translational medicine	Li, Liyang and Huang, Qihong and Wang, Diane C and Ingbar, David H and Wang, Xiangdong	exclude
Acute management of anaphylaxis in pregnancy.	2022	Australian journal of general practice	Tan, Elina and O'Sullivan, Michael and Crozier, Tim and Kolawole, Helen and Mantas, Stav and Said, Maria and Rueter, Kristina and Frith, Katie and Barnes, Sara	exclude
Acute Management of Paradoxical Vocal Fold Motion (Vocal Cord Dysfunction).	2017	Annals of emergency medicine	Denipah, Nizhoni and Dominguez, Christopher M and Kraai, Erik P and Kraai, Tania L and Leos, Paul and Braude, Darren	exclude
Acute myeloid leukemia with adult atopic dermatitis as first manifestation: A case report.	2019	Medicine	Ma, Wei-Wei and Kasyanju Carrero, Lorna Martin and Yin, Xu-Feng and Liu, Hou-Fang and Zhou, Bing-Rong and NA.	exclude
Acute Necrotizing Herpetic Pleuritis in a Patient with Systemic Sclerosis and Immunosuppression: Report of a Novel Pulmonary Herpes Infection.	2016	The American journal of medicine	Michailidou, Despina and Lettera, James V and Forde, Inga and Cohen, Paul J and Wolff, Armand J and Kaufman, David A	exclude
Acute Opiate Overdose: An Update on Management Strategies in Emergency Department and Critical Care Unit.	2019	American journal of therapeutics	Parthvi, Rukma and Agrawal, Abhinav and Khanijo, Sameer and Tsegaye, Adey and Talwar, Arunabh	exclude
Acute oxygen in patients with sleep apnea and COPD.	1986	Chest	Alford, N J and Fletcher, E C and Nickeson, D	exclude
Acute oxygen in patients with sleep apnea and COPD.	1986	CHEST	Alford NJ and Fletcher EC and Nickeson D and Alford, N J and Fletcher, E C and Nickeson, D	duplicate
Acute oxygen use in hospitalised patients with chronic obstructive pulmonary disease is guideline discordant.	2021	Internal medicine journal	Deshpande, Sheetal and Datey, Nainika and Liacos, Alexandra and Joosten, Simon A and Leong, Paul	exclude
Acute postoperative pain experiences and satisfaction with its management among patients with elective surgery: An observational study.	2020	Indian journal of anaesthesia	Sharma, Suresh K and Thakur, Kalpana and Mudgal, Shiv K and Payal, Yashwant S	exclude
Acute psychological impact on COVID-19 patients in Hubei: a multicenter observational study.	2021	Translational psychiatry	Wang, Minghuan and Hu, Caihong and Zhao, Qian and Feng, Renjie and Wang, Qing and Cai, Hongbin and Guo, Zhenli and Xu, Kang and Luo, Wenjing and Guo, Canshou and Zhang, Sheng and Chen, Chunfa and Zhu, Chunli and Wang, Hongmin and Chen, Yu and Ma, Li and Zhan, Peiyan and Cao, Jie and Huang, Shanshan and Yang, Mia Jiming and Fang, Yuxin and Zhu, Suiqiang and Yang, Yuan	exclude
Acute psychosis after mefloquine. Report of six cases.	1995	Tropical and geographical medicine	Sowunmi, A and Adio, R A and Oduola, A M and Ogundahunsi, O A and Salako, L A	exclude
Acute psychosis in a patient with metabolic disorder and receiving anti窶親pileptic therapy with levetiracetam.	2018	Geriatrics & Gerontology International	Patrizio, Enrica and Vezza, Carlotta and Manzoni, Alice and Clerici, Marta and Mandelli, Clara and Schinco, Giuseppina L and Cesari, Matteo	exclude
Acute pulmonary embolism in patients with obstructive sleep apnea: frequency, hospital outcomes, and recurrence.	2020	Journal of clinical sleep medicine : JCSM : official publication of the American Academy of Sleep Medicine	Seckin, Zeynep Idil and Helmi, Haytham and Weister, Timothy J and Lee, Augustine and Festic, Emir	exclude
Acute pulmonary embolism in patients with obstructive sleep apnoea: does it affect the severity of sleep-disordered breathing?	2012	Sleep & breathing = Schlaf & Atmung	Berghaus, Thomas M and Faul, Christian and Unterer, Fabian and Thilo, Christian and von Scheidt, Wolfgang and Schwaiblmair, Martin	exclude
Acute Pulmonary Exacerbation Phenotypes in Patients with Cystic Fibrosis.	2022	Annals of the American Thoracic Society	Carter, Suzanne C and Franciosi, Alessandro N and O'Shea, Kate M and O'Carroll, Orla M and Sharma, Ashutosh and Bell, Aoife and Keogan, Brian and O'Reilly, Paul and Coughlan, Suzie and Law, Sheonagh M and Gray, Robert D and Hisert, Katherine B and Singh, Pradeep K and Cooke, Gordon and Grogan, Brenda and De Gascun, Cillian F and Gallagher, Charles G and Nicholson, Trevor T and Quon, Bradley S and…	exclude
Acute respiratory compromise on hospital wards: Association between recent ICU discharge and outcome.	2019	Resuscitation	Berg, Katherine M and Donnino, Michael W and Andersen, Lars W and Moskowitz, Ari and Grossestreuer, Anne V	exclude
Acute respiratory distress following an otherwise normal, uneventful, screening colonoscopy.	2024	Clinics and research in hepatology and gastroenterology	Ginestet, Claire and Deyrat, Julie and Dray, Xavier and Voron, Thibault	exclude
Acute respiratory distress following an otherwise normal, uneventful, screening colonoscopy.	2024	Clinics and research in hepatology and gastroenterology	Ginestet, Claire and Deyrat, Julie and Dray, Xavier and Voron, Thibault	exclude
Acute respiratory distress syndrome in the global context.	2014	Global heart	Buregeya, Egide and Fowler, Robert A and Talmor, Daniel S and Twagirumugabe, Theogene and Kiviri, Willy and Riviello, Elisabeth D	exclude
Acute respiratory distress syndrome phenotypes with distinct clinical outcomes in PHARLAP trial cohort.	2023	Critical care and resuscitation : journal of the Australasian Academy of Critical Care Medicine	Bihari, Shailesh and Bersten, Andrew and Paul, Eldho and McGuinness, Shay and Dixon, Dani and Sinha, Pratik and Calfee, Carolyn S and Nichol, Alistair and Hodgson, Carol	exclude
Acute respiratory distress syndrome subphenotypes and differential response to simvastatin: secondary analysis of a randomised controlled trial.	2018	The Lancet. Respiratory medicine	Calfee, Carolyn S and Delucchi, Kevin L and Sinha, Pratik and Matthay, Michael A and Hackett, Jonathan and Shankar-Hari, Manu and McDowell, Cliona and Laffey, John G and O'Kane, Cecilia M and McAuley, Daniel F	exclude
Acute Respiratory Failure From Early Pandemic COVID-19: Noninvasive Respiratory Support vs Mechanical Ventilation.	2024	CHEST critical care	Fisher, Julia M and Subbian, Vignesh and Essay, Patrick and Pungitore, Sarah and Bedrick, Edward J and Mosier, Jarrod M	exclude
Acute respiratory failure, due to severe obstructive sleep apnoea syndrome, managed with nasal positive pressure ventilation.	1994	Monaldi archives for chest disease = Archivio Monaldi per le malattie del torace	Sturani, C and Galavotti, V and Scarduelli, C and Sella, D and Rosa, A and Cauzzi, R and Buzzi, G	exclude
Acute seizure epidemiology in a neurological emergency department.	2019	Revista de neurologia	Valdes-Galvan, R E and Gonzalez-Calderon, G and Castro-Martinez, E	exclude
Acute skeletal muscle wasting and dysfunction predict physical disability at hospital discharge in patients with critical illness.	2020	Critical care (London, England)	Mayer, Kirby P and Thompson Bastin, Melissa L and Montgomery-Yates, Ashley A and Pastva, Amy M and Dupont-Versteegden, Esther E and Parry, Selina M and Morris, Peter E	exclude
Acute skeletal muscle wasting in patients with acute kidney injury requiring continuous kidney replacement therapy: A prospective multicenter study.	2025	Journal of critical care	Mayer, Kirby P and Teixeira, J Pedro and Gonzﾃ｡lez-Seguel, Felipe and Tran, Vinh Q and Gross, Jessica M and Horikawa-Strakovsky, Arimitsu and Pal, Chaitanya Anil and Shareef, Zan T and Puffer Israel, Hayley and Wen, Yuan and Griffin, Benjamin R and Neyra, Javier A	exclude
Acute stroke and TIA patients have specific polygraphic features of obstructive sleep apnea.	2020	Sleep & breathing = Schlaf & Atmung	Leino, Akseli and Westeren-Punnonen, Susanna and Tﾃｶyrﾃ､s, Juha and Myllymaa, Sami and Leppﾃ､nen, Timo and Ylﾃ､-Herttuala, Salla and Muraja-Murro, Anu and Kantanen, Anne-Mari and Autere, Jaana and Jﾃ､kﾃ､lﾃ､, Pekka and Mervaala, Esa and Myllymaa, Katja	exclude
Acute Symptomatic Seizures in Geriatric Patients with Multiple Risk Factors - A Diagnostic Challenge.	2017	Current aging science	Landwehr, Ralf and Liszka, Robert	exclude
Acute toxicity profile of patients with low-grade gliomas and meningiomas receiving proton therapy.	2014	American journal of clinical oncology	Maquilan, Genevieve and Grover, Surbhi and Alonso-Basanta, Michelle and Lustig, Robert A	exclude
Acute tryptophan depletion in depressed patients treated with a selective serotonin-noradrenalin reuptake inhibitor: augmentation of antidepressant response?	2005	Journal of affective disorders	Booij, Linda and Van der Does, A J Willem and Haffmans, P M Judith and Riedel, Wim J	exclude
Acute Upper Gastrointestinal Bleeding: A Hands-On Simulation Case for Internal Medicine Residents Improves Knowledge and Confidence.	2025	MedEdPORTAL : the journal of teaching and learning resources	Wilkoff, Marni H and Seltzer, Emily S and Piniella, Nicholas R and Seepersaud, Harrindra and Loanzon, Priscilla and Kurtz, Susannah and Salonia, James and Jodorkovsky, Daniela	exclude
Acute ventilatory failure complicating obesity hypoventilation: update on a 'critical care syndrome'.	2010	Current Opinion in Pulmonary Medicine	BaHammam A	exclude
Acute withdrawal of nasal CPAP in obstructive sleep apnea does not cause a rise in stress hormones.	1996	Sleep	Grunstein, R R and Stewart, D A and Lloyd, H and Akinci, M and Cheng, N and Sullivan, C E	exclude
Acute-onset Mania in a Patient with Non-small Cell Lung Cancer.	2019	Cureus	Warren, Kate N and Katakam, Jhansi and Espiridion, Eduardo D	exclude
Acyclovir-induced renal failure in an obese patient.	2009	American Journal of Health-System Pharmacy	Hernandez JO and Norstrom J and Wysock G	exclude
Adapting the ABCDEF Bundle to Meet the Needs of Patients Requiring Prolonged Mechanical Ventilation in the Long-Term Acute Care Hospital Setting: Historical Perspectives and Practical Implications.	2016	Seminars in respiratory and critical care medicine	Balas, Michele C and Devlin, John W and Verceles, Avelino C and Morris, Peter and Ely, E Wesley	exclude
Adaptive servo-ventilation as treatment of persistent central sleep apnea in post-acute ischemic stroke patients.	2014	Sleep medicine	Brill, Anne-Kathrin and Rﾃｶsti, Regula and Hefti, Jacqueline Pichler and Bassetti, Claudio and Gugger, Matthias and Ott, Sebastian R	exclude
Adaptive servo-ventilation as treatment of persistent central sleep apnea in post-acute ischemic stroke patients.	2014	Sleep Medicine	Brill, Anne-Kathrin and Rﾃｶsti, Regula and Hefti, Jacqueline Pichler and Bassetti, Claudio and Gugger, Matthias and Ott, Sebastian R	duplicate
Adaptive servoventilation versus noninvasive positive pressure ventilation for central, mixed, and complex sleep apnea syndromes.	2007	Sleep	Morgenthaler TI and Gay PC and Gordon N and Brown LK	exclude
Adding Insult to Injury: Sleep Deficiency in Hospitalized Patients.	2024	Sleep medicine clinics	Mansour, Wissam and Knauert, Melissa P	exclude
Adding Insult to Injury: Sleep Deficiency in Hospitalized Patients.	2022	Clinics in chest medicine	Mansour, Wissam and Knauert, Melissa	exclude
Addition of Suvorexant to Ramelteon Therapy for Improved Sleep Quality with Reduced Delirium Risk in Acute Stroke Patients.	2019	Journal of stroke and cerebrovascular diseases : the official journal of National Stroke Association	Kawada, Kei and Ohta, Tsuyoshi and Tanaka, Koudai and Miyamura, Mitsuhiko and Tanaka, Satoshi	exclude
Addition of Suvorexant to Ramelteon Therapy for Improved Sleep Quality with Reduced Delirium Risk in Acute Stroke Patients.	2019	Journal of Stroke & Cerebrovascular Diseases	Kawada, Kei and Ohta, Tsuyoshi and Tanaka, Koudai and Miyamura, Mitsuhiko and Tanaka, Satoshi	duplicate
Addressing the Challenge of COVID-19: One Health Care Site's Leadership Response to the Pandemic.	2021	Mayo Clinic proceedings. Innovations, quality & outcomes	Zorn, Christina K and Pascual, Jorge M and Bosch, Wendelyn and Thiel, David D and Francis, Dawn and Casler, John D and Nassar, Aziza and Parkulo, Mark A and Dunn, Ajani N and Waters, T'Nita S and Hasse, Christopher H and Zargham, Brian and Gross, Tera L and Johnson, Carla J and Rigdon, Alice W and Bruce, Charles J and Thielen, Kent R	exclude
Adenoidectomy in a child with Crouzon syndrome complicated with severe obstructive sleep apnea: Case report and review of literature.	2024	Medicine	Yu, Lei and Zhao, Yuliang	exclude
Adenotonsillar surgery in morbidly obese children: routine elective admission of all patients to the intensive care unit is unnecessary.	2006	Anaesthesia and intensive care	Shine, N P and Coates, H L and Lannigan, F J and Duncan, A W	exclude
Adherence to Analgesics Among Outpatients Seriously Ill With Cancer.	2022	Cancer Nursing	Stapleton, Stephen J. and Dyal, Brenda W. and Boyd, Andrew D. and Suarez, Marie L. and Ezenwa, Miriam O. and Yao, Yingwei and Wilkie, Diana J.	exclude
Adherence to Auto-CPAP and Age: A Stable Condition? Comment on Barroso et al. Influence of Age on Adherence to Auto-CPAP: Experience from a Sleep Center in Portugal. Adv. Respir. Med. 2022, 90 , 143-147.	2022	Advances in respiratory medicine	Pazarlﾄｱ, Ahmet Cemal and Esquinas, Antonio M	exclude
Adherence to CPAP Treatment: Can Mindfulness Play a Role?	2023	Life (Basel, Switzerland)	Pataka, Athanasia and Kotoulas, Seraphim Chrysovalantis and Gavrilis, Panagiotis Raphael and Karkala, Alice and Tzinas, Asterios and Stefanidou, Aimiliza	exclude
Adherence to Sleep-promoting Interventions for Critically Ill Patients: One Checklist at a Time.	2015	Critical Care Alert	Chlan, Linda	exclude
Adjunct low-dose ketamine infusion vs standard of care in mechanically ventilated critically ill patients at a Tertiary Saudi Hospital (ATTAINMENT Trial): study protocol for a randomized, prospective, pilot, feasibility trial.	2020	Trials	Bawazeer, Mohammed and Amer, Marwa and Maghrabi, Khalid and Alshaikh, Kamel and Amin, Rashid and Rizwan, Muhammad and Shaban, Mohammad and De Vol, Edward and Hijazi, Mohammed	exclude
Adjunct low-dose ketamine infusion vs standard of care in mechanically ventilated critically ill patients at a Tertiary Saudi Hospital (ATTAINMENT Trial): study protocol for a randomized, prospective, pilot, feasibility trial.	2020	Trials	Bawazeer, Mohammed and Amer, Marwa and Maghrabi, Khalid and Alshaikh, Kamel and Amin, Rashid and Rizwan, Muhammad and Shaban, Mohammad and De Vol, Edward and Hijazi, Mohammed	duplicate
Adjunctive Dexmedetomidine in Alcohol Withdrawal Syndrome: A Systematic Review and Meta-analysis of Retrospective Cohort Studies and Randomized Controlled Trials.	2023	The Annals of pharmacotherapy	Polintan, Edgar Theodore T and Danganan, Lester Mico L and Cruz, Nikki S and Macapagal, Sharina C and Catahay, Jesus Alfonso and Patarroyo-Aponte, Gabriel and Azmaiparashvili, Zurab and Lo, Kevin Bryan	exclude
Adjuncts to analgesia. Sedation and neuromuscular blockade.	1999	Critical care clinics	Lowson, S M and Sawh, S	exclude
Adjustments of Ventilator Parameters during Operating Room-to-ICU Transition and 28-Day Mortality.	2024	American journal of respiratory and critical care medicine	von Wedel, Dario and Redaelli, Simone and Suleiman, Aiman and Wachtendorf, Luca J and Fosset, Maxime and Santer, Peter and Shay, Denys and Munoz-Acuna, Ricardo and Chen, Guanqing and Talmor, Daniel and Jung, Boris and Baedorf-Kassis, Elias N and Schaefer, Maximilian S	exclude
Administration of pharmacological sleep aids prior to, during and following critical illness.	2022	Internal Medicine Journal	Wong, Cliff and Ho, Jankin and Ankravs, Melissa J. and Sharrock, Lucy and Kee, Kirk and Goldin, Jeremy and MacIsaac, Christopher and Presneill, Jeffrey J. and Ali Abdelhamid, Yasmine and Deane, Adam M.	exclude
Admission criteria and management of critical care patients in a pandemic context: position of the Ethics Commission of the French Intensive Care Society, update of April 2021.	2021	Annals of intensive care	Lesieur, Olivier and Quenot, Jean Pierre and Cohen-Solal, Zoﾃｩ and David, Raphaﾃｫlle and De Saint Blanquat, Laure and Elbaz, Maxime and Gaillard Le Roux, Bﾃｩnﾃｩdicte and Goulenok, Cyril and Lavouﾃｩ, Sylvain and Lemiale, Virginie and Mercier, Emmanuelle and Mezher, Chaouki and Misset, Benoﾃｮt and Penven, Gwendolyn and Poujol, Anne Laure and Quentin, Bertrand and Quﾃｩrﾃｩ, Rﾃｩgis and Van Der Linden,…	exclude
Admission decisions to a medical intensive care unit are based on functional status rather than severity of illness. A single center experience.	2012	Minerva anestesiologica	Cohen, R I and Eichorn, A and Silver, A	exclude
Admission Red Blood Cell Distribution Width and Mean Platelet Volume as Predictors of Mortality in the Pediatric Intensive Care Unit: A Five-Year Single-Center Retrospective Study.	2025	Journal of clinical medicine	Sunkonkit, Kanokkarn and Chai-Adisaksopha, Chatree and Natesirinilkul, Rungrote and Phinyo, Phichayut and Trongtrakul, Konlawij	exclude
Admission Vitamin D status does not predict outcome of critically ill patients on mechanical ventilation: An observational pilot study.	2018	Indian journal of anaesthesia	Yadav, Sonu and Joshi, Poonam and Dahiya, Ujjwal and Baidya, Dalim Kumar and Goswami, Ravinder and Guleria, Randeep and Lakshmy, Ramakrishnan	exclude
Adolescent smokers seen in general practice: health, lifestyle, physical measurements, and response to antismoking advice.	1991	BMJ (Clinical research ed.)	Townsend, J and Wilkes, H and Haines, A and Jarvis, M	exclude
Adolescents' experiences of emergency admission to children's wards.	2007	Journal of child health care : for professionals working with children in the hospital and community	Clift, Louise and Dampier, Sally and Timmons, Stephen	exclude
Adoption of a semi-elective lung transplantation practice by safely extending cold ischemic times.	2025	The Journal of thoracic and cardiovascular surgery	Deitz, Rachel L and Chan, Ernest G and Ryan, John P and Coster, Jenalee N and Furukawa, Masashi and Hage, Chadi A and Sanchez, Pablo G	exclude
Adrenal exhaustion in septic patients with vasopressor dependency.	2007	Journal of critical care	Guzman, Jorge A and Guzman, Cristina B	exclude
Adults with childhood-onset chronic conditions admitted to US pediatric and adult intensive care units.	2015	Journal of critical care	Edwards, Jeffrey D and Vasilevskis, Eduard E and Yoo, Erika J and Houtrow, Amy J and Boscardin, W John and Dudley, R Adams and Okumura, Megumi J	exclude
Advance Care Planning Documentation and Intensity of Care at the End of Life for Adults With Congestive Heart Failure, Chronic Kidney Disease, and Both Illnesses.	2022	Journal of pain and symptom management	Bernacki, Gwen M and McDermott, Cara L and Matlock, Daniel D and O'Hare, Ann M and Brumback, Lyndia and Bansal, Nisha and Kirkpatrick, James N and Engelberg, Ruth A and Curtis, Jared Randall	exclude
Advance Identification of Patients With Chronic Conditions and Acute Respiratory Failure at Greatest Risk for High-Intensity, Costly Care.	2022	Journal of pain and symptom management	Khandelwal, Nita and May, Peter and Downey, Lois M and Engelberg, Ruth A and Curtis, J Randall	exclude
Advanced airway management during adult cardiac arrest: A systematic review.	2019	Resuscitation	Granfeldt, Asger and Avis, Suzanne R and Nicholson, Tonia C and Holmberg, Mathias J and Moskowitz, Ari and Coker, Amin and Berg, Katherine M and Parr, Michael J and Donnino, Michael W and Soar, Jasmeet and Nation, Kevin and Andersen, Lars W	exclude
Advances in the diagnosis and management of pulmonary aspergillosis.	2019	Advances in respiratory medicine	Gao, Yuqing and Soubani, Ayman	exclude
Advances in the management of fibromyalgia: what is the state of the art?	2022	Expert opinion on pharmacotherapy	Staud, Roland	exclude
Advancing Delirium Treatment Trials in Older Adults: Recommendations for Future Trials From the Network for Investigation of Delirium: Unifying Scientists (NIDUS).	2025	Critical care medicine	Devlin, John W and Sieber, Frederick and Akeju, Oluwaseun and Khan, Babar A and MacLullich, Alasdair M J and Marcantonio, Edward R and Oh, Esther S and Agar, Meera R and Avelino-Silva, Thiago J and Berger, Miles and Burry, Lisa and Colantuoni, Elizabeth A and Evered, Lis A and Girard, Timothy D and Han, Jin H and Hosie, Annmarie and Hughes, Christopher and Jones, Richard N and Pandharipande, Prat…	exclude
Advancing Humanisation in Perioperative Care: Critical Reflections on Non窶娠harmacological Nursing Interventions for Postoperative Comfort: Commentary on: 'The Effect of Music and Eye Masks on Sleep Quality and Delirium in Abdominal Surgery Intensive Care Patients: Randomized Controlled Trial' by ...	2025	Nursing in Critical Care	Limonti, Francesco and Maiarota, Francesco and Pasqua, Lucia Alessandra and Imbriaco, Guglielmo and Ramacciati, Nicola	exclude
Advancing precision medicine for acute respiratory distress syndrome.	2022	The Lancet. Respiratory medicine	Beitler, Jeremy R and Thompson, B Taylor and Baron, Rebecca M and Bastarache, Julie A and Denlinger, Loren C and Esserman, Laura and Gong, Michelle N and LaVange, Lisa M and Lewis, Roger J and Marshall, John C and Martin, Thomas R and McAuley, Daniel F and Meyer, Nuala J and Moss, Marc and Reineck, Lora A and Rubin, Eileen and Schmidt, Eric P and Standiford, Theodore J and Ware, Lorraine B and Wo…	exclude
Advancing shock prediction: leveraging prior knowledge and self-controlled data for enhanced model accuracy and generalizability.	2025	BMC medical informatics and decision making	Tsai, Cheng-Yu and Huang, Xiu-Rong and Kuo, Po-Tsun and Chen, Tzu-Tao and Yeh, Yun-Kai and Chen, Kuan-Yuan and Majumdar, Arnab and Tseng, Chien-Hua	exclude
Advancing specificity in delirium: The delirium subtyping initiative.	2024	Alzheimer's & dementia : the journal of the Alzheimer's Association	Bowman, Emily M L and Brummel, Nathan E and Caplan, Gideon A and Cunningham, Colm and Evered, Lis A and Fiest, Kirsten M and Girard, Timothy D and Jackson, Thomas A and LaHue, Sara C and Lindroth, Heidi L and Maclullich, Alasdair M J and McAuley, Daniel F and Oh, Esther S and Oldham, Mark A and Page, Valerie J and Pandharipande, Pratik P and Potter, Kelly M and Sinha, Pratik and Slooter, Arjen J …	exclude
Adverse Effects of Ramadan Fasting in a Girl with Salt-Losing Congenital Adrenal Hyperplasia.	2020	Case reports in endocrinology	Calcaterra, Valeria and Bassanese, Francesco and Clemente, Andrea Martina and Amariti, Rossella and Regalbuto, Corrado and Sala, Anna and Zuccotti, Gian Vincenzo	exclude
aEEG evolution during therapeutic hypothermia and prediction of NICU outcome in encephalopathic neonates.	2012	Neonatology	Massaro, An N and Tsuchida, Tammy and Kadom, Nadja and El-Dib, Mohamed and Glass, Penny and Baumgart, Stephen and Chang, Taeun	exclude
Aerobic exercise program with or without motor complexity as an add-on to the pharmacological treatment of depression - study protocol for a randomized controlled trial.	2018	Trials	Neves, Lucas Melo and Silva-Batista, Carla and Marquesini, Raquel and da Cunha, Telma Fﾃ｡tima and Dimateo, Elisa and Nascimento, Luciana and Moreira-Neto, Acﾃ｡cio and de Lima Miliatto, Angelo Corrﾃｪa and das Chagas Mendes, Sheila and Saad, Flavia and Codogno, Jamile Sanches and Nunes, Renato Hoffmann and Ritti-Dias, Raphael Mendes and Juday, Valeria and Lafer, Beny and Ugrinowitsch, Carlos	exclude
Aerosol therapy in adult critically ill patients: a consensus statement regarding aerosolﾂadministration strategiesﾂduring various modes of respiratory support.	2023	Annals of intensive care	Li, Jie and Liu, Kai and Lyu, Shan and Jing, Guoqiang and Dai, Bing and Dhand, Rajiv and Lin, Hui-Ling and Pelosi, Paolo and Berlinski, Ariel and Rello, Jordi and Torres, Antoni and Luyt, Charles-Edouard and Michotte, Jean-Bernard and Lu, Qin and Reychler, Gregory and Vecellio, Laurent and de Andrade, Armﾃｨle Dornelas and Rouby, Jean-Jacques and Fink, James B and Ehrmann, Stephan	exclude
Aerosolized antibiotics in the intensive care unit.	2011	Clinics in chest medicine	Palmer, Lucy B	exclude
Aerosolized iloprost customized for the critically ill.	2007	Respiratory care	Harris, Keith W and O'Riordan, Thomas G and Smaldone, Gerald C	exclude
Age-Related Differences in Clinical Outcomes of Patients with Pleural Empyema: A Retrospective Single-Center Study.	2025	Geriatrics (Basel, Switzerland)	Yayan, Josef and Biancosino, Christian	exclude
Aging and Postintensive Care Syndrome- Family: A Critical Need for Geriatric Psychiatry.	2019	The American journal of geriatric psychiatry : official journal of the American Association for Geriatric Psychiatry	Serrano, Patricia and Kheir, You Na P and Wang, Sophia and Khan, Sikandar and Scheunemann, Leslie and Khan, Babar	exclude
Aging and Post-Intensive Care Syndrome: A Critical Need for Geriatric Psychiatry.	2018	The American journal of geriatric psychiatry : official journal of the American Association for Geriatric Psychiatry	Wang, Sophia and Allen, Duane and Kheir, You Na and Campbell, Noll and Khan, Babar	exclude
Agreement With Consensus Statements on End-of-Life Care: A Description of Variability at the Level of the Provider, Hospital, and Country.	2019	Critical care medicine	Long, Ann C and Brumback, Lyndia C and Curtis, J Randall and Avidan, Alexander and Baras, Mario and De Robertis, Edoardo and Efferen, Linda and Engelberg, Ruth A and Kross, Erin K and Michalsen, Andrej and Mularski, Richard A and Sprung, Charles L	exclude
Aims of sedation/analgesia.	2004	Minerva anestesiologica	Burchardi, H	exclude
AIOSA: An approach to the automatic identification of obstructive sleep apnea events based on deep learning.	2021	Artificial intelligence in medicine	Bernardini, Andrea and Brunello, Andrea and Gigli, Gian Luigi and Montanari, Angelo and Saccomanno, Nicola	exclude
Air and Bone Conduction Click and Tone-Burst Auditory Brainstem Thresholds Using Kalman Adaptive Processing in Nonsedated Normal-Hearing Infants.	2015	Ear and hearing	Elsayed, Alaaeldin M and Hunter, Lisa L and Keefe, Douglas H and Feeney, M Patrick and Brown, David K and Meinzen-Derr, Jareen K and Baroch, Kelly and Sullivan-Mahoney, Maureen and Francis, Kara and Schaid, Leigh G	exclude
Airway clearance techniques in neuromuscular disorders: A state of the art review.	2018	Respiratory medicine	Chatwin, Michelle and Toussaint, Michel and Gonﾃｧalves, Miguel R and Sheers, Nicole and Mellies, Uwe and Gonzales-Bermejo, Jesus and Sancho, Jesus and Fauroux, Brigitte and Andersen, Tiina and Hov, Brit and Nygren-Bonnier, Malin and Lacombe, Matthieu and Pernet, Kurt and Kampelmacher, Mike and Devaux, Christian and Kinnett, Kathy and Sheehan, Daniel and Rao, Fabrizio and Villanova, Marcello and B…	exclude
Airway complications after lung transplantation: Perioperative risk factors and clinical outcomes.	2025	JHLT open	Kapnadak, Siddhartha G and Ramos, Kathleen J and Flodin, Rachel and Mansoor, Sanaa and Bilodeau, Kyle and Beidler, Peter and Lease, Erika D and Thomas, Ryan and Dubois, Richard and Pal, Jay and Mulligan, Michael S	exclude
Airway delivery of Streptococcus salivarius is sufficient to induce experimental pulmonary hypertension in rats.	2023	British journal of pharmacology	Zhang, Chenting and Zhang, Tingting and Xing, Yue and Lu, Wenju and Chen, Jiyuan and Luo, Xiaoyun and Wu, Xuefen and Liu, Shiyun and Chen, Lishi and Zhang, Zizhou and Zhou, Dansha and Lin, Ziying and Chen, Yuqin and Xiong, Mingmei and Yuan, Jason X-J and Yang, Kai and Wang, Jian	exclude
AKI Treated with Renal Replacement Therapy in Critically Ill Patients with COVID-19.	2021	Journal of the American Society of Nephrology : JASN	Gupta, Shruti and Coca, Steven G and Chan, Lili and Melamed, Michal L and Brenner, Samantha K and Hayek, Salim S and Sutherland, Anne and Puri, Sonika and Srivastava, Anand and Leonberg-Yoo, Amanda and Shehata, Alexandre M and Flythe, Jennifer E and Rashidi, Arash and Schenck, Edward J and Goyal, Nitender and Hedayati, S Susan and Dy, Rajany and Bansal, Anip and Athavale, Ambarish and Nguyen, H B…	exclude
Alberta Stroke Program Early CT Score (ASPECTS) in patients with wake-up stroke.	2010	Journal of Stroke & Cerebrovascular Diseases	Huisa BN and Raman R and Ernstrom K and Tafreshi G and Stemer A and Meyer BC and Hemmen T and Huisa, Branko N and Raman, Rema and Ernstrom, Karin and Tafreshi, Gilda and Stemer, Andrew and Meyer, Brett C and Hemmen, Thomas	exclude
Alcohol use disorders and pneumonia: susceptibility and severity.	2025	Expert review of respiratory medicine	Gandapur, Asad J and Wyatt, Todd A	exclude
Alcoholic delirium tremens with hollow viscus perforation scheduled for emergency laparotomy.	2012	Indian journal of anaesthesia	Talikoti, Anand T and Sindhu, Bs and Kavyashree, Sp and Kumar, Ks Kishore	exclude
Algorithm for Airway Management in Patients With Pierre Robin Sequence.	2018	The Journal of craniofacial surgery	Hicks, Katherine E and Billings, Kathleen R and Purnell, Chad A and Carter, John M and Bhushan, Bharat and Gosain, Arun K and Thompson, Dana M and Rastatter, Jeffrey C	exclude
Algorithm for the Management of Intracranial Hypertension in Children with Syndromic Craniosynostosis.	2015	Plastic and reconstructive surgery	Spruijt, Bart and Joosten, Koen F M and Driessen, Caroline and Rizopoulos, Dimitris and Naus, Nicole C and van der Schroeff, Marc P and Wolvius, Eppo B and van Veelen, Marie-Lise C and Tasker, Robert C and Mathijssen, Irene M J	exclude
Alk5/Runx1 signaling mediated by extracellular vesicles promotes vascular repair in acute respiratory distress syndrome.	2018	Clinical and translational medicine	Shah, Trushil and Qin, Shanshan and Vashi, Mona and Predescu, Dan N and Jeganathan, Niranjan and Bardita, Cristina and Ganesh, Balaji and diBartolo, Salvatore and Fogg, Louis F and Balk, Robert A and Predescu, Sanda A	exclude
All That Glitters Isn't Gold: Critical Care in the Time of Coronavirus Disease 2019.	2020	Chest	Gallo de Moraes, Alice and Carroll, Christopher L and Schmidt, Gregory A and Pendleton, Kathryn M	exclude
All-cause mortality in COVID-19 patients receiving statin therapy: analysis of veterans affairs database cohort study.	2022	Internal and emergency medicine	El-Solh, Ali A and Lawson, Yolanda and El-Solh, Daniel A	exclude
Alteration of Inflammatory Parameters and Psychological Post-Traumatic Syndrome in Long-COVID Patients.	2022	International journal of environmental research and public health	Clemente, Irma and Sinatti, Gaia and Cirella, Antonio and Santini, Silvano Junior and Balsano, Clara	exclude
Alterations in Perfusion Are Associated With Delirium in Patients in the Surgical Critical Care Unit...2018 National Teaching Institute Research Abstracts Presented at the AACN National Teaching Institute in Boston, Massachusetts, May 21-24, 2018.	2018	American Journal of Critical Care	Alderden, Jenny	exclude
Altered circadian rhythmicity in patients in the ICU.	2013	Chest	Gazendam, Joost A C and Van Dongen, Hans P A and Grant, Devon A and Freedman, Neil S and Zwaveling, Jan H and Schwab, Richard J	exclude
Altered functional network topology and connectivity in female nurses with shift work sleep disorder.	2025	Frontiers in systems neuroscience	Yang, Hu-Cheng and Gu, Si-Yu and Wang, Shu-Fang and Liu, Jian-Ping and Wang, Shu and Chen, Hai-Juan and Chen, Li and Song, Chun-Mei and Li, Qing-He and Dai, Zhen-Yu and Pan, Ping-Lei	exclude
Alternative methods to central venous pressure for assessing volume status in critically ill patients.	2014	Journal of emergency nursing	Stoneking, Lisa and Deluca, Lawrence A, Jr and Fiorello, Albert B and Munzer, Brendan and Baker, Nicola and Denninghoff, Kurt R	exclude
Alternative Methods to Central Venous Pressure for Assessing Volume Status in Critically Ill Patients.	2014	Journal of Emergency Nursing	Stoneking, Lisa and DeLuca, Lawrence A. and Fiorello, Albert B. and Munzer, Brendan and Baker, Nicola and Denninghoff, Kurt R.	duplicate
Altitude Travel in Patients With Pulmonary Hypertension: Randomized Pilot-Trial Evaluating Nocturnal Oxygen Therapy.	2020	Frontiers in medicine	Lichtblau, Mona and Saxer, Stﾃｩphanie and Latshang, Tsogyal D and Aeschbacher, Sayaka S and Huber, Fabienne and Scheiwiller, Philipp M and Herzig, Joﾃｫl J and Schneider, Simon R and Hasler, Elisabeth D and Furian, Michael and Bloch, Konrad E and Ulrich, Silvia	exclude
Alveolar Biomarker Profiles in Subphenotypes of the Acute Respiratory Distress Syndrome.	2023	Critical care medicine	Sathe, Neha A and Morrell, Eric D and Bhatraju, Pavan K and Fessler, Michael B and Stapleton, Renee D and Wurfel, Mark M and Mikacenic, Carmen	exclude
Amantadine and Modafinil as Neurostimulants Following Acute Stroke: A Retrospective Study of Intensive Care Unit Patients.	2021	Neurocritical care	Leclerc, Angela M and Riker, Richard R and Brown, Caitlin S and May, Teresa and Nocella, Kristina and Cote, Jennifer and Eldridge, Ashley and Seder, David B and Gagnon, David J	exclude
Ambient intelligence-based monitoring of staff and patient activity in the intensive care unit.	2023	Australian critical care : official journal of the Confederation of Australian Critical Care Nurses	Chan, Peter Y and Tay, Andrew and Chen, David and De Freitas, Maria and Millet, Coralie and Nguyen-Duc, Thanh and Duke, Graeme and Lyall, Jessica and Nguyen, John T and McNeil, John and Hopper, Ingrid	exclude
Amitriptyline in neuropathic cancer pain in patients on morphine therapy: a randomized placebo-controlled, double-blind crossover study.	2002	Tumori	Mercadante, Sebastiano and Arcuri, Edoardo and Tirelli, Walter and Villari, Patrizia and Casuccio, Alessandra	exclude
Amplifying patient voices amid pandemic: Perspectives on tracheostomy care, communication, and connection.	2022	American journal of otolaryngology	Pandian, Vinciya and Hopkins, Brandon S and Yang, Christina J and Ward, Erin and Sperry, Ethan D and Khalil, Ovais and Gregson, Prue and Bonakdar, Lucy and Messer, Jenny and Messer, Sally and Chessels, Gabby and Bosworth, Barbara and Randall, Diane M and Freeman-Sanderson, Amy and McGrath, Brendan A and Brenner, Michael J	exclude
Amplitude-integrated electroencephalography during the first 72窶栄 after birth in neonates diagnosed prenatally with congenital heart disease.	2018	Pediatric research	Mebius, Mirthe J and Oostdijk, Nathalie J E and Kuik, Sara J and Bos, Arend F and Berger, Rolf M F and Bilardo, Caterina M and Kooi, Elisabeth M W and Ter Horst, Hendrik J	exclude
Amplitude-integrated electroencephalography during the first 72窶栄 after birth in neonates diagnosed prenatally with congenital heart disease.	2017	Pediatric Research	Mebius, Mirthe J and Oostdijk, Nathalie J E and Kuik, Sara J and Bos, Arend F and Berger, Rolf M F and Bilardo, Caterina M and Kooi, Elisabeth M W and Ter Horst, Hendrik J	exclude
Amplitude-Integrated Electroencephalography for Early Recognition of Brain Injury in Neonates with Critical Congenital Heart Disease.	2018	The Journal of pediatrics	Claessens, Nathalie H P and Noorlag, Lotte and Weeke, Lauren C and Toet, Mona C and Breur, Johannes M P J and Algra, Selma O and Schouten, Antonius N J and Haas, Felix and Groenendaal, Floris and Benders, Manon J N L and Jansen, Nicolaas J G and de Vries, Linda S	exclude
An advanced protocol-driven transition from parenteral prostanoids to inhaled trepostinil in pulmonary arterial hypertension.	2016	Pulmonary circulation	Oudiz, Ronald and Agarwal, Manyoo and Rischard, Franz and De Marco, Teresa	exclude
An Algorithm for Real-Time Pulse Waveform Segmentation and Artifact Detection in Photoplethysmograms.	2017	IEEE journal of biomedical and health informatics	Fischer, Christoph and Domer, Benno and Wibmer, Thomas and Penzel, Thomas	exclude
An Alternative Cause of Encephalopathy: Valerian Root Overdose.	2021	Cureus	Freitas, Corina and Khanal, Subrat and Landsberg, David and Kaul, Viren	exclude
An Approach to Caring for Patients and Family of Patients Dying in the ICU.	2024	Chest	Jennerich, Ann L	exclude
An approach to recommending cough mixtures in the pharmacy.	2019	Professional Nursing Today	van Schoor, Jacky	exclude
An Arabic Translation, Reliability, Validity, and Feasibility of the Richards-Campbell Sleep Questionnaire for Sleep Quality Assessment in ICU: Prospective-Repeated Assessments.	2019	Journal of nursing measurement	Al-Sulami, Ghaida S and Rice, Ann Marie and Kidd, Lisa and O'Neill, Anna and Richards, Kathy C and McPeake, Joanne	exclude
An aromatherapy massage intervention on sleep in the ICU: A randomized controlled feasibility study.	2024	Nursing in critical care	Pattison, Natalie and O'Gara, Geraldine and Thomas, Karen and Wigmore, Tim and Dyer, Jeannie	duplicate
An assessment of a sedative algorithm for sleep in an intensive care unit.	1998	Canadian Association of Critical Care Nurses	Brown G	exclude
An assessment of H1N1 influenza-associated acute respiratory distress syndrome severity after adjustment for treatment characteristics.	2011	PloS one	Riscili, Brent P and Anderson, Tyler B and Prescott, Hallie C and Exline, Matthew C and Sopirala, Madhuri M and Phillips, Gary S and Ali, Naeem A	exclude
An assessment of quality of sleep and the use of drugs with sedating properties in hospitalized adult patients.	2004	Health and quality of life outcomes	Frighetto, Luciana and Marra, Carlo and Bandali, Shakeel and Wilbur, Kerry and Naumann, Terryn and Jewesson, Peter	exclude
An atypical case of serotonin syndrome with normal dose of selective serotonin inhibitors: A case report.	2019	Medicine	Liu, Yun and Yang, Hailong and He, Fei and Xu, Peng and Tong, Hanwen and Liu, Yao and Ni, Jie and Zhang, Qiulin and Wang, Jun and NA.	exclude
An Australian COVID-19 respiratory care unit experience.	2023	Internal medicine journal	Ward-Ambler, Emily and Wallbridge, Peter and Singh, Kasha and Miller, Alistair and Irving, Louis B and Manser, Renee and Goldin, Jeremy and Hii, Su and Hammerschlag, Gary and Rees, Megan	exclude
An Automated Algorithm for Determining Sleep Using Single-Channel Electroencephalography to Detect Delirium: A Prospective Observational Study in Intensive Care Units.	2022	Healthcare (Basel, Switzerland)	Matsui, Kentaro and Sato, Nobuo and Idei, Masafumi and Arakida, Masako and Seino, Yusuke and Ishikawa, Jun-Ya and Nakagawa, Masashi and Akaho, Rie and Nishimura, Katsuji and Nomura, Takeshi	exclude
An educational intervention to improve hand hygiene compliance in Vietnam.	2018	BMC infectious diseases	Phan, Hang Thi and Tran, Hang Thi Thuy and Tran, Hanh Thi My and Dinh, Anh Pham Phuong and Ngo, Ha Thanh and Theorell-Haglow, Jenny and Gordon, Christopher J	exclude
An electronic health record metadata-mining approach to identifying patient-level interprofessional clinician teams in the intensive care unit.	2025	Journal of the American Medical Informatics Association : JAMIA	Yakusheva, Olga and Khadr, Lara and Lee, Kathryn A and Ratliff, Hannah C and Marriott, Deanna J and Costa, Deena Kelly	exclude
An Elementary Cause of Anisocoria in Intensive Care Unit.	2019	Indian Journal of Critical Care Medicine	Adhikari, Shreya Das and Chakraborty, Raunaq and Kerai, Sukhyan i. and Budoo, Mohammad Shoaib	exclude
An eleven year old boy with pain abdomen and early morning neuroparalytic syndrome.	2016	Journal of Forensic & Legal Medicine	Sharma, Milap and Kalia, Shaurya and Sharma, Seema	exclude
An Empirical Method of Detecting Time-Dependent Confounding: An Observational Study of Next Day Delirium in a Medical ICU.	2016	International journal of statistics in medical research	Murphy, T E and Van Ness, P H and Araujo, K L B and Pisani, M A	exclude
An Evidence-Based Infant Safe Sleep Program to Reduce Sudden Unexplained Infant Deaths.	2016	AJN American Journal of Nursing	Zachritz, Whitney and Fulmer, Megan and Chaney, Nicole	exclude
An Evidence-Based Infant Safe Sleep Program to Reduce Sudden Unexplained Infant Deaths.	2016	The American journal of nursing	Zachritz, Whitney and Fulmer, Megan and Chaney, Nicole	duplicate
An Examination of Work Characteristics, Fatigue, and Recovery Among Acute Care Nurses.	2021	The Journal of nursing administration	Cochran, Karen R	exclude
An experimental model to measure the ability of headphones with active noise control to reduce patient's exposure to noise in an intensive care unit.	2017	Intensive care medicine experimental	Gallacher, Stuart and Enki, Doyo and Stevens, Sian and Bennett, Mark J	exclude
An Exploration of Critical Care Professionals' Strategies to Enhance Daily Implementation of the Assess, Prevent, and Manage Pain; Both Spontaneous Awakening and Breathing Trials; Choice of Analgesia and Sedation; Delirium Assess, Prevent, and Manage; Early Mobility and Exercise; and Family Engagement and Empowerment: A Group Concept Mapping Study.	2023	Critical care explorations	Mion, Lorraine C and Tan, Alai and Brockman, Audrey and Tate, Judith A and Vasilevskis, Eduard E and Pun, Brenda T and Rosas, Scott R and Balas, Michele C	exclude
An exploration of the relationship between stress physiological signals and stress behaviors in preterm infants during periods of environmental stress in the intensive care unit.	2008	Exploration of the Relationship Between Stress Physiological Signals & Stress Behaviors in Preterm Infants During Periods of Environmental Stress in the Intensive Care Unit	Peng N	exclude
An exploratory analysis: environmental modifications on the sleep-wake state...37th Annual Communicating Nursing Research Conference/18th Annual WIN Assembly, 'Hallmarks of Quality: Generating and Using Knowledge,' held April 22-24, 2004, Portland Marriott Downtown, Portland, Oregon	2004	Communicating Nursing Research	Tsai S and Thomas K	exclude
An Exploratory Reanalysis of the Randomized Trial on Efficacy of Corticosteroids as Rescue Therapy for the Late Phase of Acute Respiratory Distress Syndrome.	2018	Critical care medicine	Meduri, G Umberto and Bridges, Lisa and Siemieniuk, Reed A C and Kocak, Mehmet	exclude
An exploratory study of patients' memory recall of their stay in an adult intensive therapy unit.	1996	Intensive & Critical Care Nursing	Green A	exclude
An exploratory study of the bilateral bispectral index for pain detection in traumatic-brain-injured patients with altered level of consciousness.	2015	The Journal of neuroscience nursing : journal of the American Association of Neuroscience Nurses	Arbour, Caroline and Gﾃｩlinas, Cﾃｩline and Loiselle, Carmen G and Bourgault, Patricia	exclude
An index of the initial blood pressure response to angiotensin II treatment and its association with clinical outcomes in vasodilatory shock.	2025	Critical care (London, England)	Leisman, Daniel E and Wieruszewski, Patrick M and Busse, Laurence W and Chawla, Lakhmir S and Hibbert, Kathryn A and Handisides, Damian R and Khanna, Ashish K and Ostermann, Marlies and McCurdy, Michael T and Adams, Christopher D and Hodges, Tony N and Bellomo, Rinaldo and ATHOS-3 Investigators	exclude
An In-Person and Telemedicine "Hybrid" System to Improve Cross-Border Critical Care in COVID-19.	2021	Annals of global health	Ramnath, Venktesh R and Hill, Linda and Schultz, Jim and Mandel, Jess and Smith, Andres and Morris, Tim and Holberg, Stacy and Horton, Lucy E and Malhotra, Atul and Friedman, Lawrence S	exclude
An Integrative Review of the Sleep Experiences of Mothers of Hospitalized Preterm Infants.	2018	Nursing for women's health	Baumgartel, Kelley and Facco, Francesca	exclude
An international perspective on hospitalized patients with viral community-acquired pneumonia.	2019	European journal of internal medicine	Radovanovic, Dejan and Sotgiu, Giovanni and Jankovic, Mateja and Mahesh, Padukudru Anand and Marcos, Pedro Jorge and Abdalla, Mohamed I and Di Pasquale, Marta Francesca and Gramegna, Andrea and Terraneo, Silvia and Blasi, Francesco and Santus, Pierachille and Aliberti, Stefano and Reyes, Luis F and Restrepo, Marcos I	exclude
An International Study Exploring the Experience of Survivors of Critical Illness as Volunteers Within ICU Recovery Services.	2020	Critical care explorations	Robinson, Carly and Hibbert, Elizabeth and Bastin, Anthony J and Meyer, Joel and Montgomery-Yates, Ashley and Quasim, Tara and Slack, Andrew and Mikkelsen, Mark E and Iwashyna, Theodore J and Haines, Kimberley J and Sevin, Carla M and McPeake, Joanne and Boehm, Leanne M	exclude
An International Virtual COVID-19 Critical Care Training Forum for Healthcare Workers.	2021	ATS scholar	Cypro, Alexander and McGuire, W Cameron and Rolfsen, Mark and Jones, Neal and Shah, Nirav G and Cribbs, Sushma K and Kaul, Viren and Bojanowski, Christine M and Pedraza, Isabel and Lynch, Lauren and Guzman, Liz and Larsson, Eileen and Crotty Alexander, Laura E	exclude
An Interpretable Machine Learning Model for Accurate Prediction of Sepsis in the ICU.	2018	Critical care medicine	Nemati, Shamim and Holder, Andre and Razmi, Fereshteh and Stanley, Matthew D and Clifford, Gari D and Buchman, Timothy G	exclude
An Interprofessional Process for the Limitation of Life-Sustaining Treatments at the End of Life in France.	2022	Journal of pain and symptom management	Blythe, Jacob A and Kentish-Barnes, Nancy and Debue, Anne-Sophie and Dohan, Daniel and Azoulay, Elie and Covinsky, Ken and Matthews, Thea and Curtis, J Randall and Dzeng, Elizabeth	exclude
An investigation of sound levels on intensive care units with reference to the WHO guidelines.	2013	Critical care (London, England)	Darbyshire, Julie L and Young, J Duncan	exclude
An observational pilot study of sleep disruption and delirium in critically ill children.	2023	Heart & lung : the journal of critical care	Kalvas, Laura Beth and Harrison, Tondi M and Curley, Martha A Q and Ordway, Monica R and Redeker, Nancy S and Happ, Mary Beth	exclude
An observational pilot study of sleep disruption and delirium in critically ill children.	2023	Heart & Lung	Kalvas, Laura Beth and Harrison, Tondi M. and Curley, Martha A.Q. and Ordway, Monica R. and Redeker, Nancy S. and Happ, Mary Beth	duplicate
An official American thoracic society statement: position statement on ATS activities for the promotion of respiratory and sleep/wake health and the care of the critically ill in the United States.	2009	American journal of respiratory and critical care medicine	Brown, Lee K and Angus, Derek C and Marin, Matthew G and Balmes, John R and Barker, Alan F and Ewart, Gary and Halbower, Ann C and Lutz, Peter O and Mularski, Richard A and Nathanson, Ian T and Sanders, Mark H and Stewart, George L and Upson, Dona J	exclude
An official American thoracic society statement: position statement on ATS activities for the promotion of respiratory and sleep/wake health and the care of the critically ill in the United States.	2009	American Journal of Respiratory & Critical Care Medicine	Brown LK and Angus DC and Marin MG and Balmes JR and Barker AF and Ewart G and Halbower AC and Lutz PO and Mularski RA and Nathanson IT and Sanders MH and Stewart GL and Upson DJ	duplicate
An Official American Thoracic Society Workshop Report. A Framework for Addressing Multimorbidity in Clinical Practice Guidelines for Pulmonary Disease, Critical Illness, and Sleep Disorders.	2016	Annals of the American Thoracic Society	Wilson, Kevin C. and Gould, Michael K. and Krishnan, Jerry A. and Boyd, Cynthia M. and Brozek, Jan L. and Cooke, Colin R. and Douglas, Ivor S. and Goodman, Richard A. and Joo, Min J. and Lareau, Suzanne and Mularski, Richard A. and Patel, Minal R. and Rosenfeld, Richard M. and Shanawani, Hasan and Slatore, Christopher and Sockrider, Marianna and Sufian, Beth and Thomson, Carey C. and Wiener, Rend…	exclude
An Official Critical Care Societies Collaborative Statement: Burnout Syndrome in Critical Care Health Care Professionals: A Call for Action.	2016	American journal of critical care : an official publication, American Association of Critical-Care Nurses	Moss, Marc and Good, Vicki S and Gozal, David and Kleinpell, Ruth and Sessler, Curtis N	exclude
An Official Critical Care Societies Collaborative Statement: Burnout Syndrome in Critical Care Healthcare Professionals: A Call for Action.	2016	Critical care medicine	Moss, Marc and Good, Vicki S and Gozal, David and Kleinpell, Ruth and Sessler, Curtis N	duplicate
An open clinical and biochemical study of ritanserin in acute patients with schizophrenia.	1994	Psychopharmacology	Wiesel, F A and Nordstrﾃｶm, A L and Farde, L and Eriksson, B	exclude
An Open Source Classifier for Bed Mattress Signal in Infant Sleep Monitoring.	2021	Frontiers in neuroscience	Ranta, Jukka and Airaksinen, Manu and Kirjavainen, Turkka and Vanhatalo, Sampsa and Stevenson, Nathan J	exclude
An oral appliance with velar extension for treatment of obstructive sleep apnea in infants with Pierre Robin sequence.	2011	The Cleft palate-craniofacial journal : official publication of the American Cleft Palate-Craniofacial Association	Bacher, Margit and Sautermeister, Judit and Urschitz, Michael S and Buchenau, Wolfgang and Arand, Joerg and Poets, Christian F	exclude
An organ systems-based review of outcomes associated with sleep apnea in hospitalized patients.	2021	Medicine	Sheikh, Maaz and Kuperberg, Stephen	exclude
An organ systems-based review of outcomes associated with sleep apnea in hospitalized patients.	2021	Medicine	Sheikh, Maaz and Kuperberg, Stephen	duplicate
An Overview of Pediatric Pulmonary Complications During COVID-19 Pandemic: A Lesson for Future.	2024	Immunity, inflammation and disease	Roshanzamir, Zahra and Mohammadi, Fatemeh and Yadegar, Amirhossein and Naeini, Ali Mohammadi and Hojabri, Katayoon and Shirzadi, Rohola	exclude
An Unusual Case of Bilateral Hemorrhagic Chemosis in the Intensive Care Unit.	2020	Cureus	Ajibawo, Temitope and Zahid, Erum and Leykind, Yelena	exclude
Analgesia and sedation of mechanically ventilated patients - a national survey of clinical practice.	2012	Acta anaesthesiologica Scandinavica	Wﾃｸien, H and Stubhaug, A and Bjﾃｸrk, I T	exclude
Analgesia for fetal pain during prenatal surgery: 10 years of progress.	2021	Pediatric research	Bellieni, Carlo V	exclude
Analgesia-first sedation in critically ill adults: A U.S. pilot, randomized controlled trial.	2019	Journal of critical care	Tanios, Maged and Nguyen, Huan Mark and Park, Hyunsoon and Mehta, Sangeeta and Epstein, Scott K and Youssef, Fady and Beltran, Antonio and Flores, Gabe and Sidhom, Ramy and Sehgal, Arunpal and Leo, James and Devlin, John W	exclude
Analgesic and sedative pharmacology in the intensive care unit.	2004	Dynamics	Wong C and Burry L and Molino-Carmona S and Leo M and Tessler J and Hynes P and Mehta S	exclude
Analgesic effect of intravenous ketamine in cancer patients on morphine therapy: a randomized, controlled, double-blind, crossover, double-dose study.	2000	Journal of pain and symptom management	Mercadante, S and Arcuri, E and Tirelli, W and Casuccio, A	exclude
Analgesic, anxiolytic and anaesthetic effects of melatonin: new potential uses in pediatrics.	2015	International journal of molecular sciences	Marseglia, Lucia and D'Angelo, Gabriella and Manti, Sara and Aversa, Salvatore and Arrigo, Teresa and Reiter, Russel J and Gitto, Eloisa	exclude
Analgesie, Sedierung und Delirmanagement - Die neue S3-Leitlinie "Analgesie, Sedierung und Delirmanagement in der Intensivmedizin" (DAS-Leitlinie 2015).	2015	AINS - Anﾃ､sthesiologie Intensivmedizin Notfallmedizin Schmerztherapie	Mﾃｼller, Anika and Weiﾃ・ Bjﾃｶrn and Spies, Claudia D.	exclude
Analysis of a Pediatric Home Mechanical Ventilator Population.	2018	Respiratory care	Amirnovin, Rambod and Aghamohammadi, Sara and Riley, Carley and Woo, Marlyn S and Del Castillo, Sylvia	exclude
Analysis of an Individualised Stepwise Approach to Non-Pharmacological Therapy in COVID-19.	2023	Respiration; international review of thoracic diseases	Matthes, Sandhya and Holl, Johannes and Randerath, Johannes and Treml, Marcel and Bockover, Michael and Herkenrath, Simon and Hagmeyer, Lars and Knoch, Johannes and Oesterlee, Ulrike and Sofianos, Georgios and Randerath, Winfried	exclude
Analysis of combined non-invasive respiratory support in the first six waves of the COVID-19 pandemic. Outcome according to the first respiratory support.	2023	Trends in anaesthesia & critical care	Carrillo-Alcaraz, Andrﾃｩs and Guia, Miguel and Lopez-Gomez, Laura and Bayoumy, Pablo and Alonso-Fernﾃ｡ndez, Nuria and Martﾃｭnez-Quintana, Maria Elena and Higon-Caﾃｱigral, Aurea and Renedo-Villarroya, Ana and Sﾃ｡nchez-Nieto, Juan Miguel and Del Baﾃｱo, Maria Dolores	exclude
Analysis of Critical COVID-19 Cases Among Children in Korea.	2022	Journal of Korean medical science	Lee, Hyunju and Choi, Sujin and Park, Ji Young and Jo, Dae Sun and Choi, Ui Yoon and Lee, Heayon and Jung, Yun Tae and Chung, In Hyuk and Choe, Young June and Kim, Jin Yong and Park, Young-Joon and Choi, Eun Hwa	exclude
Analysis of hospital discharge data to characterize obstructive sleep apnea and its management in adult patients hospitalized in Canada: 2006 to 2007.	2010	Canadian respiratory journal	Spurr, Kathy and Morrison, Debra L and Graven, Michael A and Webber, Adam and Gilbert, Robert W	exclude
Analysis of Influencing Factors and Pharmaceutical Care of Patients with COVID-19 in Fangcang Shelter Hospital.	2020	Infection and drug resistance	Cheng, Fang and Li, Qiang and Han, Yong and Shi, Chen and Wu, Sanlan and Xu, Qiling and Zeng, Fang and Zhang, Yu	exclude
Analysis of mandibular jaw movements to assess ventilatory support management of children with obstructive sleep apnea syndrome treated with positive airway pressure therapies.	2024	Pediatric pulmonology	Cassibba, Julie and Aubertin, Guillaume and Martinot, Jean Benoit and Le Dong, Nam and Hullo, Eglantine and Beydon, Nicole and Dupont-Athﾃｩnor, Audrey and Mortamet, Guillaume and Pﾃｩpin, Jean Louis	exclude
Analysis of mental health symptoms and insomnia levels of intensive care nurses during the COVID-19 pandemic with a structural equation model.	2022	Journal of clinical nursing	Kandemir, Didem and Temiz, Zeynep and Ozhanli, Yasemin and Erdogan, Hatice and Kanbay, Yalcin	exclude
Analysis of mental health symptoms and insomnia levels of intensive care nurses during the COVID窶・9 pandemic with a structural equation model.	2022	Journal of Clinical Nursing (John Wiley & Sons, Inc.)	Kandemir, Didem and Temiz, Zeynep and Ozhanli, Yasemin and Erdogan, Hatice and Kanbay, Yalcin	duplicate
Analysis of Nighttime Sleep and the Impact of Selected Predictors (Pain and Delirium) on its Quality in Hospitalized Patients Over Sixty Years of Age.	2023	Journal of Turkish Sleep Medicine	Locihovﾃ｡, Hana and Axmann, Karel and ﾅtﾄ孅ﾃ｡novﾃ｡, Pavlﾃｬna and Bﾅ册govﾃ｡, Bohdana and Zittovﾃ｡, Renata and Hruﾅ｡kovﾃ｡, Jana	exclude
Analysis of Sleep Disorder Occurrence among Anaesthesiology Nurses Employed in Operating Theatres and Intensive Therapy Wards -- a Prospective, Comparative Study Design using the Athens Insomnia Scale.	2022	Journal of Neurological & Neurosurgical Nursing / Pielﾄ冏niarstwo Neurologiczne i Neurochirurgiczne	Kwiecieﾅ・Jaguﾅ・ Katarzyna and Lach, Daria and Piotrkowska, Renata and Mﾄ囘rzycka-Dﾄ・rowska, Wioletta and Kopeﾄ・ Monika	exclude
Analysis of the correlation and influencing factors between delirium, sleep, self-efficacy, anxiety, and depression in patients with traumatic brain injury: a cohort study.	2024	Frontiers in neuroscience	Fu, Zhongmin and Miao, Xiaoju and Luo, Xian and Yuan, Lili and Xie, Yan and Huang, Shiming	exclude
Analysis of the factors influencing of sleep quality in intensive care unit awake patients based on a structural equation model: A cross-sectional study.	2024	Journal of clinical nursing	Zhang, Yanting and Xu, Ying and Cao, Zheng and Zhang, Yuan and Yang, Yihua and Li, Jin and Ding, Xinbo and Hu, Fen and Ma, Jing	exclude
Analysis of the factors influencing of sleep quality in intensive care unit awake patients based on a structural equation model: A cross窶尽ectional study.	2025	Journal of Clinical Nursing (John Wiley &amp; Sons, Inc.)	Zhang, Yanting and Xu, Ying and Cao, Zheng and Zhang, Yuan and Yang, Yihua and Li, Jin and Ding, Xinbo and Hu, Fen and Ma, Jing	exclude
Analysis of the Ischemia-Modified Albumin as a Potential Biomarker for Cardiovascular Damage in Obstructive Sleep Apnea Patients with Acute Coronary Syndrome.	2023	International journal of molecular sciences	Resano-Barrio, Pilar and Alfaro, Enrique and Solano-Pﾃｩrez, Esther and Coso, Carlota and Cubillos-Zapata, Carolina and Dﾃｭaz-Garcﾃｭa, Elena and Romero-Peralta, Sofﾃｭa and Izquierdo-Alonso, Jose Luis and Barbﾃｩ, Ferran and Garcﾃｭa-Rio, Francisco and Sﾃ｡nchez-de-la-Torre, Manuel and Mediano, Olga and On Behalf Of The Spanish Sleep Network	exclude
Analysis of the Psychosocial Impact of the COVID-19 Pandemic on the Nursing Staff of the Intensive Care Units (ICU) in Spain.	2022	Healthcare (Basel, Switzerland)	Muﾃｱoz-Muﾃｱoz, Marﾃｭa and Carretero-Bravo, Jesﾃｺs and Pﾃｩrez-Muﾃｱoz, Celia and Dﾃｭaz-Rodrﾃｭguez, Mercedes	exclude
Anesthesia for restrictive bariatric surgery (gastric bypass not included): laparoscopic vs open procedures.	2004	International journal of obesity and related metabolic disorders : journal of the International Association for the Study of Obesity	Ezri, T and Muzikant, G and Medalion, B and Szmuk, P and Charuzi, I and Susmallian, S	exclude
Anesthesia strategies for elderly patients with craniocerebral injury due to foreign-body penetration in the plateau region: a case report.	2024	Frontiers in medicine	Sun, Yongtao and Liu, Yang and Liu, Peng and Zhang, Min and Liu, Mengjie and Wang, Yuelan	exclude
Anesthesiologic Management of Adult and Pediatric Patients with Obstructive Sleep Apnea.	2025	Healthcare (Basel, Switzerland)	La Via, Luigi and Iannella, Giannicola and Pace, Annalisa and Magliulo, Giuseppe and Cuttone, Giuseppe and Modica, Rodolfo and Lentini, Mario and Botto, Carmelo Giancarlo and Paternﾃｲ, Daniele Salvatore and Sorbello, Massimiliano and Lechien, Jerome R and Maniaci, Antonino	exclude
Anesthesiologists and obstructive sleep apnea: simple things may still work.	2011	Chest	Gregoretti, Cesare and Corso, Ruggero M and Insalaco, Giuseppe and Fanfulla, Francesco and Braghiroli, Alberto	exclude
Anesthetic Management of a Super Morbidly Obese Obstetric Patient With a Body Mass Index of 109 kg/m2 Presenting for Her Fourth Caesarean Delivery.	2020	Cureus	Ho, Derek K and Karagyozyan, Daniela S and Awad, Taysir W and Vandse, Rashmi	exclude
Anesthetic Strategies in Oncological Surgery: Not Only a Simple Sleep, but Also Impact on Immunosuppression and Cancer Recurrence.	2020	Cancer management and research	Longhini, Federico and Bruni, Andrea and Garofalo, Eugenio and De Sarro, Rosalba and Memeo, Riccardo and Navalesi, Paolo and Navarra, Giuseppe and Ranieri, Girolamo and Currﾃｲ, Giuseppe and Ammendola, Michele	exclude
Angina severity predicts worse sleep quality after coronary artery bypass grafting.	2016	Perfusion	Yilmaz, Seyhan and Aksoy, Eray and Doﾄ歛n, Tolga and Diken, Adem ﾄｰlkay and Yalcﾄｱnkaya, Adnan and Ozﾅ歹n, Kelime	exclude
Angiotensin I and angiotensin II concentrations and their ratio in catecholamine-resistant vasodilatory shock.	2020	Critical care (London, England)	Bellomo, Rinaldo and Wunderink, Richard G and Szerlip, Harold and English, Shane W and Busse, Laurence W and Deane, Adam M and Khanna, Ashish K and McCurdy, Michael T and Ostermann, Marlies and Young, Paul J and Handisides, Damian R and Chawla, Lakhmir S and Tidmarsh, George F and Albertson, Timothy E	exclude
Angiotensin receptor blockers for the treatment of covid-19: pragmatic, adaptive, multicentre, phase 3, randomised controlled trial.	2022	BMJ (Clinical research ed.)	Jardine, Meg J and Kotwal, Sradha S and Bassi, Abhinav and Hockham, Carinna and Jones, Mark and Wilcox, Arlen and Pollock, Carol and Burrell, Louise M and McGree, James and Rathore, Vinay and Jenkins, Christine R and Gupta, Lalit and Ritchie, Angus and Bangi, Ashpak and D'Cruz, Sanjay and McLachlan, Andrew J and Finfer, Simon and Cummins, Michelle M and Snelling, Thomas and Jha, Vivekanand	exclude
ANGPTL3 and Cardiovascular Outcomes in Patients With Acute Coronary Syndrome and Obstructive Sleep Apnea.	2022	Journal of the American Heart Association	Lv, Qianwen and Jiao, Xiaolu and Yu, Huahui and Sun, Qiuju and Li, Fan and Wang, Yu and Sun, Haili and Du, Zhiyong and Li, Linyi and Hu, Chaowei and Zhang, Ming and Nie, Shaoping and Qin, Yanwen	exclude
ANGPTL3 and Cardiovascular Outcomes in Patients With Acute Coronary Syndrome and Obstructive Sleep Apnea.	2022	Journal of the American Heart Association	Qianwen Lv and Xiaolu Jiao and Huahui Yu and Qiuju Sun and Fan Li and Yu Wang and Haili Sun and Zhiyong Du and Linyi Li and Chaowei Hu and Ming Zhang and Shaoping Nie and Yanwen Qin and Lv, Qianwen and Jiao, Xiaolu and Yu, Huahui and Sun, Qiuju and Li, Fan and Wang, Yu and Sun, Haili	duplicate
Animal-Assisted Interactions to Alleviate Psychological Symptoms in Patients Receiving Mechanical Ventilation.	2017	Journal of Hospice & Palliative Nursing	Hetland, Breanna and Bailey, Tanya and Prince-Paul, Maryjo	exclude
Animal-Assisted Interventions in Intensive Care Delirium: A Literature Review.	2021	AACN Advanced Critical Care	Malik, Jahanzeb	exclude
Anterior cervical fusion using Caspar plating: analysis of results and review of the literature.	1998	Surgical neurology	Bose, B	exclude
Antianginal actions of beta-adrenoceptor antagonists.	2007	American journal of pharmaceutical education	O'Rourke, Stephen T	exclude
Antibiotic and benzodiazepine prescribing by general practice trainees.	1994	The Medical journal of Australia	Zwar, N A and Gordon, J J and Sanson-Fisher, R W	exclude
Antibiotic initiation in severe sepsis: does sequence impact outcome?	2015	Critical care medicine	Alhammad, Abdullah and Roberts, Russell J and Schumaker, Greg and Devlin, John W	exclude
Antibiotic Regimen Changes during Cystic Fibrosis Pediatric Pulmonary Exacerbation Treatment.	2023	Annals of the American Thoracic Society	Cogen, Jonathan D and Sanders, Don B and Slaven, James E and Faino, Anna V and Somayaji, Ranjani and Gibson, Ron L and Hoffman, Lucas R and Ren, Clement L	exclude
Antibiotic route and outcomes for children hospitalized with pneumonia.	2024	Journal of hospital medicine	Cotter, Jillian M and Hall, Mathew and Neuman, Mark I and Blaschke, Anne J and Brogan, Thomas V and Cogen, Jonathan D and Gerber, Jeffrey S and Hersh, Adam L and Lipsett, Susan C and Shapiro, Daniel J and Ambroggio, Lilliam	exclude
Antibiotic Timing and Outcomes in Sepsis.	2018	The American journal of the medical sciences	Kim, Richard Y and Ng, Alex M and Persaud, Annuradha K and Furmanek, Stephen P and Kothari, Yash N and Price, John D and Wiemken, Timothy L and Saad, Mohamed A and Guardiola, Juan J and Cavallazzi, Rodrigo S	exclude
Anticipatory grief reactions in fathers of preterm infants hospitalized in neonatal intensive care unit.	2013	Journal of caring sciences	Zamanzadeh, Vahid and Valizadeh, Leila and Rahiminia, Elaheh and Ranjbar Kochaksaraie, Fatemeh	exclude
Anticoagulation and Antiplatelet Therapy for Prevention of Venous and Arterial Thrombotic Events in Critically Ill Patients With COVID-19: COVID-PACT.	2022	Circulation	Bohula, Erin A and Berg, David D and Lopes, Mathew S and Connors, Jean M and Babar, Ijlal and Barnett, Christopher F and Chaudhry, Sunit-Preet and Chopra, Amit and Ginete, Wilson and Ieong, Michael H and Katz, Jason N and Kim, Edy Y and Kuder, Julia F and Mazza, Emilio and McLean, Dalton and Mosier, Jarrod M and Moskowitz, Ari and Murphy, Sabina A and O'Donoghue, Michelle L and Park, Jeong-Gun an…	exclude
Anticoagulation practices for continuous renal replacement therapy: a survey of physicians from the United States.	2023	Renal failure	Boldt, David and Busse, Laurence and Chawla, Lakhmir S and Flannery, Alexander H and Khanna, Ashish and Neyra, Javier A and Palmer, Pamela and Wilson, James and Yessayan, Lenar	exclude
Anticoagulation Strategies in Non-Critically Ill Patients with Covid-19.	2023	NEJM evidence	McQuilten, Zoe K and Venkatesh, Balasubramanian and Jha, Vivekanand and Roberts, Jason and Morpeth, Susan C and Totterdell, James A and McPhee, Grace M and Abraham, John and Bam, Niraj and Bandara, Methma and Bangi, Ashpak K and Barina, Lauren A and Basnet, Bhupendra K and Bhally, Hasan and Bhusal, Khema R and Bogati, Umesh and Bowen, Asha C and Burke, Andrew J and Christopher, Devasahayam J and …	exclude
Antidepressant Use and Depressive Symptoms in Intensive Care Unit Survivors.	2017	Journal of hospital medicine	Wang, Sophia and Mosher, Chris and Gao, Sujuan and Kirk, Kayla and Lasiter, Sue and Khan, Sikander and Kheir, You Na and Boustani, Malaz and Khan, Babar	exclude
Anti-factor Xa level monitoring of low-molecular-weight heparin for prevention of venous thromboembolism in critically ill patients (AXaLPE): protocol of a randomised, open-label controlled clinical trial.	2023	BMJ open	Wang, Chunmei and Ning, Ya-Chan and Song, Li-Po and Li, Pei-Juan and Wang, Feng-Hua and Ding, Meng-Xi and Jiang, Li and Wang, Meiping and Pei, Qian-Qian and Hu, Shi-Min and Wang, Haibo	exclude
Anti-interleukin-6 therapies for Covid-19: A systematic review, critical appraisal and meta-analysis.	2020	The National medical journal of India	Elavarasi, Arunmozhimaran and Sahoo, Ranjit Kumar and Seth, Tulika and Shalimar and Madan, Karan and Nischal, Neeraj and Soneja, Manish and Sharma, Atul and Garg, Pramod and Prasad, Kameshwar	exclude
Antimicrobial Stewardship in the ICU.	2022	Seminars in respiratory and critical care medicine	Murphy, Claire V and Reed, Erica E and Herman, Derrick D and Magrum, BrookeAnne and Beatty, Julia J and Stevenson, Kurt B	exclude
Anti-NMDA receptor encephalitis presenting with total insomnia--a case report.	2014	Journal of the neurological sciences	Marques, Inﾃｪs Brﾃ｡s and Teotﾃｳnio, Rute and Cunha, Catarina and Bento, Conceiﾃｧﾃ｣o and Sales, Francisco	exclude
Anti-NMDAR encephalitis in Southeast Asia - A single-centre, longitudinal study.	2023	Clinical neurology and neurosurgery	Tan, You-Jiang and Siow, Isabel E and Ong, Chiew Sern and Narasimhalu, Kaavya and Yong, Kok Pin	exclude
Anti-NMDAR encephalitis: a new, severe and challenging enduring entity.	2013	European Child & Adolescent Psychiatry	Riet, Emma and Esseveld, Maite and Cuypers, Leen and Schieveld, Jan	exclude
Anti-N-methyl-D-aspartate receptor antibody limbic encephalitis.	2009	Internal medicine journal	Khadem, G M and Heble, S and Kumar, R and White, C	exclude
Anti-N-Methyl-D-Aspartate Receptor Encephalitis, an Underappreciated Disease in the Emergency Department.	2016	The western journal of emergency medicine	Lasoff, Daniel R and Corbett-Detig, Jimmy and Sell, Rebecca and Nolan, Matthew and Wardi, Gabriel	exclude
Anti-N-methyl-D-aspartate-receptor encephalitis: diagnosis, optimal management, and challenges.	2014	Therapeutics & Clinical Risk Management	Mann, Andrea P and Grebenciucova, Elena and Lukas, Rimas V	exclude
Antipsychotic utilization in the intensive care unit and in transitions of care.	2016	Journal of critical care	Marshall, John and Herzig, Shoshana J and Howell, Michael D and Le, Stephen H and Mathew, Chris and Kats, Julia S and Stevens, Jennifer P	exclude
Anxiety and depression among nurses in COVID and non-COVID intensive care units.	2023	Nursing in critical care	Tamrakar, Parishma and Pant, Sagun Ballav and Acharya, Subhash Prasad	exclude
Anxiety and depression among nurses in COVID and non窶燭OVID intensive care units.	2023	Nursing in Critical Care	Tamrakar, Parishma and Pant, Sagun Ballav and Acharya, Subhash Prasad	duplicate
Anxiety and Insomnia Mediate the Association of Fear of Infection and Fatigue: A Cross-Sectional Survey of Nurses Deployed to a COVID-19 Epicenter in China.	2023	Journal of multidisciplinary healthcare	Liu, Zhixin and Zhang, Huanyu and Wang, Nan and Feng, Yajie and Liu, Junping and Wu, Lin and Liu, Zhaoyue and Liu, Xinru and Liang, Libo and Liu, Jie and Wu, Qunhong and Liu, Chaojie	exclude
Anxiety, Insomnia and Body Mass Index Scores in Italian Nurses Engaged in the Care of COVID-19 Patients.	2021	Endocrine, metabolic & immune disorders drug targets	Vitale, Elsa and Mea, Rocco and Di Dio, Francesca and Canonico, Anna and Galatola, Vito	exclude
Any Role of High-Dose Vitamin C for Septic Shock in 2021?	2021	Seminars in respiratory and critical care medicine	Agarwal, Ankita and Hager, David N and Sevransky, Jonathan E	exclude
Apnea as an isolated finding in neonatal COVID-19.	2023	Baylor University Medical Center Proceedings	Tunﾃｧel, Duygu and Bilgin, Leyla Karadeniz and ﾄｰnce, Zeynep and ﾃ㎜ban, Asuman	exclude
Apnea/bradycardia flow sheets in a neonatal setting.	1984	Focus on critical care	Ball, B A	exclude
Apnea-hypopnea index use among intensive care patients: a case series.	2014	Journal of Medical Case Reports	Gﾃｼcyetmez, Bﾃｼlent and Atalan, Hakan Korkut	exclude
Application and Acceptance of Bedside MRI in the NICU Setting.	2025	The Journal of perinatal &amp; neonatal nursing	Groteklaes, Anne and Dresbach, Till and Mueller, Andreas and Sabir, Hemmen	exclude
Application of a Risk Management Framework to Parent Sleep During Skin-to-Skin Care in the NICU.	2022	Journal of obstetric, gynecologic, and neonatal nursing : JOGNN	Weber, Ashley M and Jackson, Yamile C and Elder, Mason R and Remer, Sarah L and Parikh, Nehal A and Hofherr, Jennifer J and Voos, Kristin C and Kaplan, Heather C	exclude
Application of a Risk Management Framework to Parent Sleep During Skin-to-Skin Care in the NICU.	2022	JOGNN: Journal of Obstetric, Gynecologic & Neonatal Nursing	Weber, Ashley M. and Jackson, Yamile C. and Elder, Mason R. and Remer, Sarah L. and Parikh, Nehal A. and Hofherr, Jennifer J. and Voos, Kristin C. and Kaplan, Heather C.	duplicate
Application of anti-noise ear prostheses in patients undergoing with [sic] helmet NIV: effects on sleep in intensive care.	2010	SCENARIO: Official Italian Journal of ANIARTI	Poletti N	exclude
Application of IMB model in preventing venous thromboembolism in elderly lung cancer patients.	2024	Frontiers in cardiovascular medicine	Liu, Mengdan and Chen, Xushu and Ma, Peng and Yang, Zhuoxin and Jiang, Min and Deng, Min	exclude
Application of light in delirium: a bibliometric analysis.	2025	Frontiers in neurology	Zheng, Yan and Zeng, Yongke and Luo, Xiaoqin and Xia, Liangxiang and Chen, Jing and Lei, Sujuan and Zheng, Silin	exclude
Application of Music Intervention Combined with Multidimensional Nursing in Very Low Birth Weight Infants: A Retrospective Cohort Study.	2025	Noise &amp; health	Zhao, Wenhui and Li, Huifang and Guo, Huaxian and Yuan, Erwei and Cao, Fangyuan and Shi, Yanxia and Xie, Rongqin and Kang, Lirong	exclude
Application of Narrative Nursing Combined With Focused Solution Model to Anxiety and Depression in Patients With Lung Tumor During Perioperative Period.	2022	Frontiers in surgery	Feng, Jing and Ge, Ling and Jin, Fengxia and Jiang, Li	exclude
Application of Quality Control Circle Activity in Improving Effectiveness of Drug Intervention in Lung Cancer Patients with Moderate to Severe Pain.	2021	Current medical science	Gu, Ming and Hua, Xiao-Li and Li, Shi-Jun and Luo, Juan and Liu, Jin-Mei and Zhang, Yu and Shi, Chen	exclude
Application of the 2023 Italian guidelines for respiratory support management in acute viral bronchiolitis: a retrospective study.	2025	BMJ paediatrics open	La Regina, Domenico Paolo and Fauroux, Brigitte and Di Gioia, Rocco and Marra, Simona and Petrarca, Laura and Mancino, Enrica and Conti, Maria Giulia and Matera, Luigi and Di Mattia, Greta and Frassanito, Antonella and Bonci, Enea and D'Agostino, Benedetto and Nenna, Raffaella and Papoff, Paola and Midulla, Fabio	exclude
Application of the Plan-Do-Study-Act method to optimize the ordering and administration of dexmedetomidine for sleep hygiene in the intensive care unit.	2023	American journal of health-system pharmacy : AJHP : official journal of the American Society of Health-System Pharmacists	Jamil, Rita and Goins, Taylor and Partlow, Karen and Barger, Kendall and Mihalek, Andrew D	exclude
Application of the Plan-Do-Study-Act method to optimize the ordering and administration of dexmedetomidine for sleep hygiene in the intensive care unit.	2023	American Journal of Health-System Pharmacy	Jamil, Rita and Goins, Taylor and Partlow, Karen and Barger, Kendall and Mihalek, Andrew D	duplicate
Applications of Nasal High-Flow Oxygen Therapy in Critically ill Adult Patients.	2016	Lung	Porhomayon, Jahan and El-Solh, Ali A and Pourafkari, Leili and Jaoude, Philippe and Nader, Nader D	exclude
Applying a Sleep Care Bundle to Improve Quality of Sleep in Patients in the Intensive Care Unit.	2020	Journal of Nursing	Yen-Chiu HUANG and Ya-Chu CHANG and Chu-Ying WU and Tzu-Chuan HSU and Shu-Fen LIN	duplicate
Applying back massage protocol to promote an intensive care unit patient's quality of sleep.	2006	Journal of Nursing	Fang C and Liu C	exclude
Appraisal of Clinical Practice Guideline: Clinical Practice Guidelines for the Prevention and Management of Pain, Agitation/Sedation, Delirium, Immobility, and Sleep Disruption in Adult Patients in the ICU.	2022	Journal of physiotherapy	Lang, Jenna	exclude
Approaches of health caregivers to young children in a pediatric intensive care unit.	1987	Maternal-child nursing journal	Orsuto, J and Corbo, B H	exclude
Aprepitant versus dexamethasone for preventing chemotherapy-induced delayed emesis in patients with breast cancer: a randomized double-blind study.	2014	Journal of Clinical Oncology	Roila, Fausto and Ruggeri, Benedetta and Ballatori, Enzo and Del Favero, Albano and Tonato, Maurizio	exclude
Are critical care units hazardous to health?	1988	Applied Nursing Research	Dracup K	exclude
Are ICU Bedspaces Based in Evidence, and Do They Support Patient Sleep? A Narrative Review.	2025	HERD	Tronstad, Oystein and Szollosi, Irene and Flaws, Dylan and Zangerl, Barbara and Fraser, John F	exclude
Are prognostic tools losing accuracy? Development and performance of a novel age-calibrated severity scoring system for critically ill patients.	2020	PloS one	Menezes, Rodrigo C and Ferreira, Isabella B B and Carmo, Thomas A and Telles, Gabriel P and Pugas, Paula L D and Otero, Matheus L and Arriaga, Maria B and Fukutani, Kiyoshi F and Neto, Licurgo P and Agareno, Sydney and Filgueiras Filho, Nivaldo M and Akrami, Kevan M and Andrade, Bruno B	exclude
Are twitches, startles, and body movements pain indicators in extremely low birth weight infants?	2000	The Clinical journal of pain	Grunau, R E and Holsti, L and Whitfield, M F and Ling, E	exclude
Aromaterapi Uygulamalarﾄｱnﾄｱn Yoﾄ殷n Bakﾄｱm ﾃ㌢lﾄｱﾅ歛nlarﾄｱ ve Hastalarﾄｱnda Kullanﾄｱmﾄｱ.	2025	Journal of Intensive Care Nursing	BURKEV, Fatma Gﾃｶnﾃｼl and TAﾅ榲⑩, Sultan and CEYHAN, ﾃ奔lem	exclude
Aromatherapy for Sleep Promotion in the ICU: Insights and Future Directions.	2025	Journal of clinical nursing	Peng, Chung-Hua and Wei, Lien-Chung	exclude
Aromatherapy in the Mechanically Ventilated Patient: Nursing Practice Implication.	2022	Beginnings	GORHAM, CYNTHIA	exclude
Arrhythmias and sleep pattern disturbances in cardiac patients.	1988	Progress in Cardiovascular Nursing	Landis CA	exclude
Arterial Blood Gases and Acid-Base Regulation.	2023	Seminars in respiratory and critical care medicine	Sanghavi, Sarah F and Swenson, Erik R	exclude
Arterial Catheter Use in the ICU: A National Survey of Antiseptic Technique and Perceived Infectious Risk.	2015	Critical care medicine	Cohen, David M and Carino, Gerardo P and Heffernan, Daithi S and Lueckel, Stephanie N and Mazer, Jeffrey and Skierkowski, Dorothy and Machan, Jason T and Mermel, Leonard A and Levinson, Andrew T	exclude
Artificial intelligence sepsis prediction algorithm learns to say "I don't know".	2021	NPJ digital medicine	Shashikumar, Supreeth P and Wardi, Gabriel and Malhotra, Atul and Nemati, Shamim	exclude
Artificial intelligence-based prediction of transfusion in the intensive care unit in patients with gastrointestinal bleeding.	2021	BMJ health & care informatics	Levi, Riccardo and Carli, Francesco and Arﾃｩvalo, Aldo Robles and Altinel, Yuksel and Stein, Daniel J and Naldini, Matteo Maria and Grassi, Federica and Zanoni, Andrea and Finkelstein, Stan and Vieira, Susana M and Sousa, Joﾃ｣o and Barbieri, Riccardo and Celi, Leo Anthony	exclude
ASPAN's Delphi study on national research: priorities for perianesthesia nurses in the United States.	2009	Journal of perianesthesia nursing : official journal of the American Society of PeriAnesthesia Nurses	Mamaril, Myrna and Ross, Jacqueline and Poole, Ellen L and Brady, Joni M and Clifford, Theresa	exclude
Assembly 7: paediatrics.	2019	Breathe	Pijnenburg, Marielle W.	exclude
Assessing and treating sleep problems in family caregivers of intensive care unit patients.	2005	Critical Care Nurse	Carter PA and Clark AP	exclude
Assessing and treating sleep problems in family caregivers of intensive care unit patients.	2005	Critical care nurse	Carter, Patricia A and Clark, Angela P	duplicate
Assessing calorie and protein recommendations for survivors of critical illness weaning from prolonged mechanical ventilation - can we find a proper balance?	2021	Clinical nutrition ESPEN	Balasubramanian, Shanti and Tran, Dena H and Serra, Monica and Parker, Elizabeth A and Diaz-Abad, Montserrat and Deepak, Janaki and McCurdy, Michael T and Verceles, Avelino C	exclude
Assessing delirium with nursing care instruments: Evaluation of the cognitive and associated domains.	2021	Palliative & supportive care	Bode, Leonie and Fuchs, Simon and Gehrke, Samuel and Ernst, Jutta and Schubert, Maria and Nuﾃｱez, David Garcia and von Kﾃ､nel, Roland and Boettger, Soenke	exclude
Assessing delirium with nursing care instruments: Evaluation of the cognitive and associated domains.	2021	Palliative & Supportive Care	Bode, Leonie and Fuchs, Simon and Gehrke, Samuel and Ernst, Jutta and Schubert, Maria and Nuﾃｱez, David Garcia and von Kﾃ､nel, Roland and Boettger, Soenke	duplicate
Assessing Discomfort in American Adult Intensive Care Patients.	2024	American journal of critical care : an official publication, American Association of Critical-Care Nurses	Gunnels, Marshall S and Reisdorf, Emily M and Mandrekar, Jay and Chlan, Linda L	exclude
Assessing Factors Influencing the Quality of Developmental Care in Neonatal Intensive Care Units of Tehran.	2017	Iranian Journal of Pediatrics	Soleimani, Farin and Torkzahrani, Shahnaz and Rafiey, Hassan and Salavati, Mahyar and Nasiri, Malihe	exclude
Assessing inspiratory drive and effort in critically ill patients at the bedside.	2025	Critical care (London, England)	Tonelli, Roberto and Protti, Alessandro and Spinelli, Elena and Grieco, Domenico Luca and Yoshida, Takeshi and Jonkman, Annemijn H and Akoumianaki, Evangelia and Telias, Irene and Docci, Mattia and Rodrigues, Antenor and Perez, Joaquin and Piquilloud, Lise and Beitler, Jeremy and Liu, Ling and Roca, Oriol and Pisani, Lara and Goligher, Ewan and Carteaux, Guillaume and Bellani, Giacomo and Clini, …	exclude
Assessing the Efficacy and Safety of Extubation Protocols in the Intensive Care Unit Following Transoral Robotic Surgery for Obstructive Sleep Apnea Syndrome: A Retrospective Cohort Study.	2024	Journal of clinical medicine	Recchia, Andreaserena and Cascella, Marco and Copetti, Massimiliano and Barile, Alessio and Bignami, Elena Giovanna and D'Ecclesia, Aurelio and Izzi, Antonio and Manuali, Aldo and Marchello, Vincenzo and Mincolelli, Giuseppe and Del Gaudio, Alfredo	exclude
Assessing the impact of the coronavirus pandemic on the mental health status of intensive care unit nurses: a systematic review.	2025	BMC Nursing	Mokaya, Peter Onchuru and Ntinyari, Nancy and Limungi, Godfrey and Kasmai, Evans Kiptulon and Gabriella, Hideg-Fehﾃｩr	exclude
Assessing the quality of sleep among nurses working at educational hospitals of Zanjan University of Medical Sciences and its related factors.	2017	Nursing Practice Today	Salehi, Hamid and Amini, Abolfazl and Feizzy-Amiry, Bagher and Pakpour, Vahid	exclude
Assessment and management of agitation, sleep, and mental illness in the surgical ICU.	2020	Current opinion in critical care	Ortiz, Damaris	exclude
Assessment and management of agitation, sleep, and mental illness in the surgical ICU.	2020	Current Opinion in Critical Care	Ortiz, Damaris	duplicate
Assessment and management of patients with pulmonary disease.	2004	Critical care medicine	Tamul, Paul C and Peruzzi, William T	exclude
Assessment and Monitoring of Sleep in the Intensive Care Unit.	2021	Critical care nursing clinics of North America	Elﾃｭas, Maya N	exclude
Assessment and Monitoring of Sleep in the Intensive Care Unit.	2021	Critical Care Nursing Clinics of North America	Elﾃｭas, Maya N.	duplicate
Assessment of a Crisis Standards of Care Scoring System for Resource Prioritization and Estimated Excess Mortality by Race, Ethnicity, and Socially Vulnerable Area During a Regional Surge in COVID-19.	2022	JAMA network open	Riviello, Elisabeth D and Dechen, Tenzin and O'Donoghue, Ashley L and Cocchi, Michael N and Hayes, Margaret M and Molina, Rose L and Moraco, Nicole H and Mosenthal, Anne and Rosenblatt, Michael and Talmor, Noa and Walsh, Daniel P and Sontag, David N and Stevens, Jennifer P	exclude
Assessment of a hearing protection device on infant sleep in the neonatal intensive care unit.	2023	Journal of sleep research	Bloch-Salisbury, Elisabeth and McKenna, Lauren and Boland, Emma and Chin, Donald	exclude
Assessment of anxiety symptoms among intensive care nursing personnel in Greece.	2009	Nosileftiki	Karanikola MNK and Stathopoulou H and Kalafati M and Terzi A and Bouzika M and Papathanassoglou EDE	exclude
Assessment of Brain Injury Using Portable, Low-Field Magnetic Resonance Imaging at the Bedside of Critically Ill Patients.	2020	JAMA neurology	Sheth, Kevin N and Mazurek, Mercy H and Yuen, Matthew M and Cahn, Bradley A and Shah, Jill T and Ward, Adrienne and Kim, Jennifer A and Gilmore, Emily J and Falcone, Guido J and Petersen, Nils and Gobeske, Kevin T and Kaddouh, Firas and Hwang, David Y and Schindler, Joseph and Sansing, Lauren and Matouk, Charles and Rothberg, Jonathan and Sze, Gordon and Siner, Jonathan and Rosen, Matthew S and S…	exclude
Assessment of delirium in Indonesian pediatric intensive care unit: a psychometric evaluation of the Cornell Assessment of Pediatric Delirium.	2025	European journal of pediatrics	Rohmah, Iftitakhur and Lusdiana, Ika and Maulina, Rufidah and Widodo, Akhmad Fajri and Chiu, Hsiao-Yean	exclude
Assessment of Discordance Between Physicians and Family Members Regarding Prognosis in Patients With Severe Acute Brain Injury.	2021	JAMA network open	Kiker, Whitney A and Rutz Voumard, Rachel and Andrews, Leah I B and Holloway, Robert G and Brumback, Lyndia C and Engelberg, Ruth A and Curtis, J Randall and Creutzfeldt, Claire J	exclude
Assessment of implementation methods in sepsis: study protocol for a cluster-randomized hybrid type 2 trial.	2023	Trials	Frank, Hannah E and Evans, Laura and Phillips, Gary and Dellinger, RPhillip and Goldstein, Jessyca and Harmon, Lori and Portelli, David and Sarani, Nima and Schorr, Christa and Terry, Kathleen M and Townsend, Sean R and Levy, Mitchell M	exclude
Assessment of Insulin Infusion Requirements in COVID-19-Infected Patients With Diabetic Ketoacidosis.	2022	Endocrine practice : official journal of the American College of Endocrinology and the American Association of Clinical Endocrinologists	Farzadfar, Daniela and Gordon, Caitlyn A and Falsetta, Keith P and Calder, Tori and Tsegaye, Adey and Kohn, Nina and Schulman-Rosenbaum, Rifka	exclude
Assessment of Medical-Surgical Patients' Perception of Hospital Noises and Reported Ability to Rest.	2017	Clinical nurse specialist CNS	Locke, Christine L and Pope, Diana S	exclude
Assessment of Medical-Surgical Patients' Perception of Hospital Noises and Reported Ability to Rest.	2017	Clinical Nurse Specialist: The Journal for Advanced Nursing Practice	Locke, Christine L. and Pope, Diana S.	duplicate
Assessment of Nurses' Knowledge Regarding Preventive Guidelines for Sudden Infant Death Syndrome.	2024	Malaysian Journal of Nursing (MJN)	Mohammed, Safa Ahmed and Aziz, Afifa Radha	exclude
ASSESSMENT OF NURSES' PERFORMANCE REGARDING INFANT SLEEP POSITION ON SUDDEN INFANT DEATH SYNDROME AT NEONATAL INTENSIVE CARE UNITS.	2022	African Journal of Health, Nursing & Midwifery	Soliman, Amr Shaban Ali and Abd-Elmonem, Huwida Hamdy and Ismail, Safaa Salah	exclude
Assessment of Nursing Staff's Knowledge, Attitude and Practice Regarding Oral Hygiene Care in Intensive Care Unit Patients: A Multicenter Cross-sectional Study.	2024	Indian journal of critical care medicine : peer-reviewed, official publication of Indian Society of Critical Care Medicine	Kumar, Surender and Singh, Bishnupati and Mahuli, Amit Vasant and Kumar, Sanjay and Singh, Ankita and Jha, Awanindra Kumar	exclude
Assessment of Nursing Staff's Knowledge, Attitude and Practice Regarding Oral Hygiene Care in Intensive Care Unit Patients: A Multicenter Cross-sectional Study.	2024	Indian Journal of Critical Care Medicine	Kumar, Surender and Singh, Bishnupati and Mahuli, Amit Vasant and Kumar, Sanjay and Singh, Ankita and Jha, Awanindra Kumar	duplicate
Assessment of Pain and Associated Comorbidities: A Survey of Real Life Experiences Among Nurses in Italy.	2021	Journal of pain research	Angeletti, Chiara and Angeletti, Paolo Matteo and Paesani, Martina and Guetti, Cristiana and Gyra, Aglaia and Perseo, Gianluca and Ciccozzi, Alessandra and Marinangeli, Franco and Altobelli, Emma	exclude
Assessment of Pain in the Newborn: An Update.	2019	Clinics in perinatology	Maxwell, Lynne G and Fraga, Marﾃｭa V and Malavolta, Carrie P	exclude
Assessment of patients' self-perceived intensive care unit discomforts: Validation of the 18-item version of the IPREA.	2019	Health and quality of life outcomes	Baumstarck, Karine and Boucekine, Mohamed and Estagnasie, Philippe and Geantot, Marie-Agnﾃｨs and Berric, Audrey and Simon, Georges and Floccard, Bernard and Signouret, Thomas and Fromentin, Mﾃｩlanie and Nyunga, Martine and Sossou, Achille and Venot, Marion and Robert, Renﾃｩ and Follin, Arnaud and Audibert, Juliette and Renault, Anne and Garrouste-Orgeas, Maﾃｯtﾃｩ and Collange, Olivier and Levrat, …	exclude
Assessment of patients' self-perceived intensive care unit discomforts: Validation of the 18-item version of the IPREA.	2019	Health & Quality of Life Outcomes	Baumstarck, Karine and Boucekine, Mohamed and Estagnasie, Philippe and Geantot, Marie-Agnﾃｨs and Berric, Audrey and Simon, Georges and Floccard, Bernard and Signouret, Thomas and Fromentin, Mﾃｩlanie and Nyunga, Martine and Sossou, Achille and Venot, Marion and Robert, Renﾃｩ and Follin, Arnaud and Audibert, Juliette and Renault, Anne and Garrouste-Orgeas, Maﾃｯtﾃｩ and Collange, Olivier and Levrat, …	duplicate
Assessment of preload and fluid responsiveness in intensive care unit. How good are we?	2015	Journal of critical care	Mohsenin, Vahid	exclude
Assessment of prescribed vs. achieved fluid balance during continuous renal replacement therapy and mortality outcome.	2022	PloS one	Neyra, Javier A and Lambert, Joshua and Ortiz-Soriano, Victor and Cleland, Daniel and Colquitt, Jon and Adams, Paul and Bissell, Brittany D and Chan, Lili and Nadkarni, Girish N and Tolwani, Ashita and Goldstein, Stuart L	exclude
Assessment of quadriceps muscle thickness using bedside ultrasonography by nurses and physicians in the intensive care unit: Intra- and inter-operator agreement.	2019	World journal of critical care medicine	Kumar, Rohit and Shah, Tajamul Hussain and Hadda, Vijay and Tiwari, Pawan and Mittal, Saurabh and Madan, Karan and Khan, Maroof Ahmad and Mohan, Anant	exclude
Assessment of respiratory muscles and motor function in children with SMA treated by nusinersen.	2021	Pediatric pulmonology	Gﾃｳmez-Garcﾃｭa de la Banda, Marta and Amaddeo, Alessandro and Khirani, Sonia and Pruvost, Sandrine and Barnerias, Christine and Dabaj, Ivana and Bﾃｩnﾃｩzit, Audrey and Durigneux, Julien and Carlier, Robert Y and Desguerre, Isabelle and Quijano-Roy, Susana and Fauroux, Brigitte	exclude
Assessment of Sleep in Patients Receiving Invasive Mechanical Ventilation in a Specialized Weaning Unit.	2017	Lung	Huttmann, Sophie Emilia and Wilms, Katharina and Hamm, Christine and Magnet, Friederike Sophie and Windisch, Wolfram and Storre, Jan Hendrik	exclude
Assessment of sleep in ventilator-supported critically III patients.	2008	Sleep	Ambrogio, Cristina and Koebnick, Jeffrey and Quan, Stuart F and Ranieri, Marco and Parthasarathy, Sairam	exclude
Assessment of sleep in ventilator-supported critically ill patients.	2008	Sleep	Ambrogio C and Koebnick J and Quan SF and Ranieri VM and Parthasarthy S	duplicate
Assessment of sleep patterns, energy expenditure and circadian rhythms of skin temperature in patients with acute coronary syndrome.	2011	Medical science monitor : international medical journal of experimental and clinical research	Al Otair, Hadil and Al-Shamiri, Mustafa and Bahobail, Mohammed and Sharif, Munir M and BaHammam, Ahmed S	exclude
Assessment of sleep quality and its factors among clinicians working in critical care units and operation theaters at North West Ethiopia, 2022: a multicenter cross-sectional study.	2023	Annals of medicine and surgery (2012)	Tsegay, Yitbarek and Arefayne, Nurhusen R and Fentie, Demeke Y and Workie, Misganaw M and Tegegne, Biresaw A and Berhe, Yophtahe W	exclude
Assessment of sleep quality post-hospital discharge in survivors of critical illness.	2016	Respiratory medicine	Solverson, Kevin J and Easton, Paul A and Doig, Christopher J	exclude
Assessment of sleep quality using cardiopulmonary coupling and its predictive value for delirium in ICU patients.	2025	Sleep medicine	Liu, Chunyan and Ji, Xiaowei and Lu, Jianhong and Zhong, Lei and Hu, Jie and Wang, Yongbin and Zhou, Qing and Xie, Bo	exclude
Assessment of stressors among inpatients of a coronary care unit.	2006	Acta Paulista de Enfermagem	Marosti CA and Dantas RAS	exclude
Assessment of the critical patient at admission. An indicator of quality of care.	2000	Enfermerﾃｭa Intensiva	Mirﾃｳ Bonet M and Amorﾃｳs Cerdﾃ｡ SM and De Juan Sﾃ｡nchez S and Fortea Cabo E and Frau Morro J and Moragues Mas J and Pastor Picornell CI	exclude
Assessment techniques. A comparison of tools for the assessment of sleep pattern disturbance in critically ill adults.	1997	Dimensions of Critical Care Nursing	Richardson SJ	duplicate
Assist-control ventilation vs. low levels of pressure support ventilation on sleep quality in intubated ICU patients.	2007	Intensive care medicine	Toublanc, Bﾃｩnﾃｩdicte and Rose, Dominique and Glﾃｩrant, Jean-Charles and Francois, Gﾃｩraldine and Mayeux, Isabelle and Rodenstein, Daniel and Jounieaux, Vincent	exclude
Association Between Acute Kidney Injury During Invasive Mechanical Ventilation and ICU Outcomes and Respiratory System Mechanics.	2022	Critical care explorations	Vemuri, Sneha V and Rolfsen, Mark L and Sykes, Alexandra V and Takiar, Puja G and Leonard, Austin J and Malhotra, Atul and Spragg, Roger G and Macedo, Etienne and Hepokoski, Mark L	exclude
Association Between Consecutive Days Worked by Intensivists and Outcomes for Critically Ill Patients.	2020	Critical care medicine	Gershengorn, Hayley B and Pilcher, David V and Litton, Edward and Anstey, Matthew and Garland, Allan and Wunsch, Hannah	exclude
Association Between Daily Average of Mobility Achieved During Physical Therapy Sessions and Hospital-Acquired or Ventilator-Associated Pneumonia among Critically Ill Patients.	2023	Journal of intensive care medicine	Qi, Wei and Murphy, Terrence E and Doyle, Margaret M and Ferrante, Lauren E	exclude
Association between dexmedetomidine use for the treatment of alcohol withdrawal syndrome and intensive care unit length of stay.	2019	Journal of intensive care	Yavarovich, Ekaterina R and Bintvihok, Maythawee and McCarty, Justin C and Breeze, Janis L and LaCamera, Peter	exclude
Association Between Early Treatment With Tocilizumab and Mortality Among Critically Ill Patients With COVID-19.	2021	JAMA internal medicine	Gupta, Shruti and Wang, Wei and Hayek, Salim S and Chan, Lili and Mathews, Kusum S and Melamed, Michal L and Brenner, Samantha K and Leonberg-Yoo, Amanda and Schenck, Edward J and Radbel, Jared and Reiser, Jochen and Bansal, Anip and Srivastava, Anand and Zhou, Yan and Finkel, Diana and Green, Adam and Mallappallil, Mary and Faugno, Anthony J and Zhang, Jingjing and Velez, Juan Carlos Q and Shaef…	exclude
Association Between Hospital Safety-Net Status and Delivery of Rehabilitation to Older Adults With Acute Respiratory Failure.	2025	Chest	Jimenez, Jose Victor and Zhang, Lingxiao and Lin, Zhenqiu and Ferrante, Lauren E and Falvey, Jason R and Walkey, Allan J and Krumholz, Harlan M and Jain, Snigdha	exclude
Association between Influenza Vaccination and severe COVID-19 outcomes at a designated COVID-only hospital in Brooklyn.	2021	American journal of infection control	Umasabor-Bubu, Ogie Q and Bubu, Omonigho M and Mbah, Alfred K and Nakeshbandi, Mohamed and Taylor, Tonya N	exclude
Association between Insomnia and Metabolic Syndrome in a Chinese Han Population: A Cross-sectional Study.	2017	Scientific reports	Wang, Yan and Jiang, Tian and Wang, Xiaoqiang and Zhao, Jianrong and Kang, Jinwang and Chen, Min and Wang, Haifang and Niu, Lili and Wang, Youxin and Zhou, Yong and Wu, Jing and Fu, Hui and Cai, Zhaoyang and Li, Zemin and Chen, Junzheng	exclude
Association Between Male Sex and Outcomes of Coronavirus Disease 2019 (COVID-19)窶尿 Danish Nationwide, Register-based Study.	2021	Clinical Infectious Diseases	Kragholm, Kristian and Andersen, Mikkel Porsborg and Gerds, Thomas A and Butt, Jawad H and ﾃ・tergaard, Lauge and Polcwiartek, Christoffer and Phelps, Matthew and Andersson, Charlotte and Gislason, Gunnar H and Torp-Pedersen, Christian and Kﾃｸber, Lars and Schou, Morten and Fosbﾃｸl, Emil L	exclude
Association between Neonatal Intensive Care Unit Admission and Supine Sleep Positioning, Breastfeeding, and Postnatal Smoking among Mothers of Late Preterm Infants.	2020	The Journal of pediatrics	Hannan, Kathleen E and Smith, Ruben A and Barfield, Wanda D and Hwang, Sunah S	exclude
Association between obstructive sleep apnea and atrial fibrillation and delirium after cardiac surgery. Sub-analysis of DECADE trial.	2023	Journal of clinical anesthesia	Rivas, Eva and Shehata, Peter and Bravo, Mauro and Almonacid-Cardenas, Federico and Shah, Karan and Kopac, Orkun and Ruetzler, Kurt and Troianos, Christopher A and Turan, Alparslan	exclude
Association Between Obstructive Sleep Apnea and Cardiovascular Events in Acute Coronary Syndrome Patients With or Without Revascularization縲- A Prospective Cohort Study.	2023	Circulation journal : official journal of the Japanese Circulation Society	Zhang, Ying and Hao, Wen and Fan, Jingyao and Guo, Ruifeng and Ai, Hui and Que, Bin and Wang, Xiao and Dong, Jianzeng and Nie, Shaoping	exclude
Association between Palliative Care and End-of-Life Resource Use for Older Adults Hospitalized with Septic Shock.	2020	Annals of the American Thoracic Society	Maley, Jason H and Worsham, Christopher M and Landon, Bruce E and Stevens, Jennifer P	exclude
Association Between Peripheral Blood Oxygen Saturation (SpO 2 )/Fraction of Inspired Oxygen (FiO 2 ) Ratio Time at Risk and Hospital Mortality in Mechanically Ventilated Patients.	2020	The Permanente journal	Adams, Jason Y and Rogers, Angela J and Schuler, Alejandro and Marelich, Gregory P and Fresco, Jennifer M and Taylor, Sandra L and Riedl, Albert W and Baker, Jennifer M and Escobar, Gabriel J and Liu, Vincent X	exclude
Association between Previous CPAP and Comorbidities at Diagnosis of Obesity-Hypoventilation Syndrome Associated with Obstructive Sleep Apnea: A Comparative Retrospective Observational Study.	2023	Journal of clinical medicine	Agossou, Moustapha and Awanou, Berenice and Inamo, Jocelyn and Dufeal, Marion and Arnal, Jean-Michel and Dramﾃｩ, Moustapha	exclude
Association Between Severity of COVID-19 Respiratory Disease and Risk of Obstructive Sleep Apnea.	2024	Ear, nose, & throat journal	Iannella, Giannicola and Vicini, Claudio and Lechien, Jerome R and Ravaglia, Claudia and Poletti, Venerino and di Cesare, Simona and Amicarelli, Elena and Gardelli, Lucia and Grosso, Carmela and Patacca, Aria and Magistrelli, Eleonora and De Benedetto, Michele and Toraldo, Domenico Maurizio and Arigliani, Michele and Cammaroto, Giovanni and Meccariello, Giuseppe and De Vito, Andrea and Magliulo, …	exclude
Association between severity of untreated sleep apnoea and postoperative complications following major cardiac surgery: a prospective observational cohort study.	2017	Sleep medicine	Mason, Martina and Hernﾃ｡ndez Sﾃ｡nchez, Jules and Vuylsteke, Alain and Smith, Ian	exclude
Association between severity of untreated sleep apnoea and postoperative complications following major cardiac surgery: a prospective observational cohort study.	2017	Sleep Medicine	Mason, Martina and Hernﾃ｡ndez Sﾃ｡nchez, Jules and Vuylsteke, Alain and Smith, Ian	duplicate
Association between sleep apnea and perioperative outcomes among patients undergoing shoulder arthroscopy.	2018	Canadian journal of anaesthesia = Journal canadien d'anesthesie	Masaracchia, Melissa M and Sites, Brian D and Herrick, Michael D and Liu, Haiyin and Davis, Matthew	exclude
Association between Sleep Quality and Mental Health among Patients at a Post-COVID-19 Recovery Clinic.	2022	Brain sciences	Nowakowski, Sara and Kokonda, Manasa and Sultana, Rizwana and Duong, Brittany B and Nagy, Sarah E and Zaidan, Mohammed F and Baig, Mirza M and Grigg, Bryan V and Seashore, Justin and Deer, Rachel R	exclude
Association Between Socioeconomic Disadvantage and Decline in Function, Cognition, and Mental Health After Critical Illness Among Older Adults : A Cohort Study.	2022	Annals of internal medicine	Jain, Snigdha and Murphy, Terrence E and O'Leary, John R and Leo-Summers, Linda and Ferrante, Lauren E	exclude
Association between subjective sleep duration on workdays or non-workdays and uncontrolled blood pressure in Southern China.	2018	Journal of the American Society of Hypertension : JASH	Hu, Lihua and Zhou, Yihua and Huang, Xiao and Liang, Qian and You, Chunjiao and Zhou, Wei and Li, Juxiang and Li, Ping and Wu, Yanqing and Wu, Qinghua and Wang, Zengwu and Gao, Runlin and Bao, Huihui and Cheng, Xiaoshu	exclude
Association between symptom control and functional improvement in patients with acute schizophrenia: A post hoc analysis of an open-label, single-arm, multi-center study of paliperidone-extended release formulation.	2019	Psychiatry research	Si, Tian Mei and Zhang, Yi Long and Feng, Yu and Zhuo, Jian Min and Cai, Shangli and Zhang, Lili	exclude
ASSOCIATION BETWEEN SYMPTOM SEVERITY AND INTENSITY OF ACUTE PSYCHOLOGICAL DISTRESS IN NEWLY DIAGNOSED PATIENTS WITH CHRONIC RHINITIS AND CHRONIC RHINOSINUSITIS.	2023	Acta clinica Croatica	Naletiliﾄ・ Nia and Pondeljak, Nives and Lugoviﾄ・Mihiﾄ・ Liborija and Trkulja, Vladimir and Kalogjera, Livije	exclude
Association between the degree of obstructive sleep apnea and the severity of COVID-19: An explorative retrospective cross-sectional study.	2021	PloS one	Ho, J P T F and Donders, H C M and Zhou, N and Schipper, K and Su, N and de Lange, J	exclude
Association Between the New York Sepsis Care Mandate and In-Hospital Mortality for Pediatric Sepsis.	2018	JAMA	Evans, Idris V R and Phillips, Gary S and Alpern, Elizabeth R and Angus, Derek C and Friedrich, Marcus E and Kissoon, Niranjan and Lemeshow, Stanley and Levy, Mitchell M and Parker, Margaret M and Terry, Kathleen M and Watson, R Scott and Weiss, Scott L and Zimmerman, Jerry and Seymour, Christopher W	exclude
Association Between Time to Defibrillation and Survival in Pediatric In-Hospital Cardiac Arrest With a First Documented Shockable Rhythm.	2018	JAMA network open	Hunt, Elizabeth A and Duval-Arnould, Jordan M and Bembea, Melania M and Raymond, Tia and Calhoun, Aaron and Atkins, Dianne L and Berg, Robert A and Nadkarni, Vinay M and Donnino, Michael and Andersen, Lars W	exclude
Association of Active Renin Content With Mortality in Critically Ill Patients: A Post hoc Analysis of the Vitamin C, Thiamine, and Steroids in Sepsis (VICTAS) Trial.	2024	Critical care medicine	Busse, Laurence W and Schaich, Christopher L and Chappell, Mark C and McCurdy, Michael T and Staples, Erin M and Ten Lohuis, Caitlin C and Hinson, Jeremiah S and Sevransky, Jonathan E and Rothman, Richard E and Wright, David W and Martin, Greg S and Khanna, Ashish K	exclude
Association of Antibiotic Treatment With Outcomes in Patients Hospitalized for an Asthma Exacerbation Treated With Systemic Corticosteroids.	2019	JAMA internal medicine	Stefan, Mihaela S and Shieh, Meng-Shiou and Spitzer, Kerry A and Pekow, Penelope S and Krishnan, Jerry A and Au, David H and Lindenauer, Peter K	exclude
Association of Asthma With Treatments and Outcomes in Children With Critical Influenza.	2023	The journal of allergy and clinical immunology. In practice	Maddux, Aline B and Grunwell, Jocelyn R and Newhams, Margaret M and Chen, Sabrina R and Olson, Samantha M and Halasa, Natasha B and Weiss, Scott L and Coates, Bria M and Schuster, Jennifer E and Hall, Mark W and Nofziger, Ryan A and Flori, Heidi R and Gertz, Shira J and Kong, Michele and Sanders, Ronald C, Jr and Irby, Katherine and Hume, Janet R and Cullimore, Melissa L and Shein, Steven L and T…	exclude
Association of clinically significant obstructive sleep apnoea with risks of contracting COVID-19 and serious COVID-19 complications: a retrospective population-based study of health administrative data.	2023	Thorax	Kendzerska, Tetyana and Povitz, Marcus and Gershon, Andrea S and Ryan, Clodagh M and Talarico, Robert and Franco Avecilla, Dennys Andrea and Robillard, Rebecca and Ayas, Najib T and Pendharkar, Sachin R	exclude
Association of Depression and Unhealthy Lifestyle Behaviors in Chinese Patients With Acute Coronary Syndromes.	2019	Journal of cardiopulmonary rehabilitation and prevention	Zhu, Yidan and Yu, Xin and Wu, Yangfeng and Shi, Chuan and Zhang, Aihua and Jiang, Ronghuan and Li, Shenshen and Guo, Guifang and Gao, Runlin and Blumenthal, James A	exclude
Association of dyspnoea, mortality and resource use in hospitalised patients.	2021	The European respiratory journal	Stevens, Jennifer P and Dechen, Tenzin and Schwartzstein, Richard M and O'Donnell, Carl R and Baker, Kathy and Banzett, Robert B	exclude
Association of Early Seizure Prophylaxis With Posttraumatic Seizures and Mortality: A Meta-analysis With Evidence Quality Assessment.	2023	Neurology. Clinical practice	Coelho, Lilian Maria Godeiro and Blacker, Deborah and Hsu, John and Newhouse, Joseph P and Westover, M Brandon and Zafar, Sahar F and Moura, Lidia M V R	exclude
Association of Early Steroid Administration With Outcomes of Children Hospitalized for COVID-19 Without Multisystem Inflammatory Syndrome in Children.	2022	JAMA pediatrics	Tripathi, Sandeep and Nadiger, Meghana and McGarvey, Jeremy S and Harthan, Aaron A and Lombardo, Monica and Gharpure, Varsha P and Perkins, Nicholas and Chiotos, Kathleen and Sayed, Imran A and Bjornstad, Erica C and Bhalala, Utpal S and Raju, Umamaheswara and Miller, Aaron S and Dapul, Heda and Montgomery, Vicki and Boman, Karen and Arteaga, Grace M and Bansal, Vikas and Deo, Neha and Tekin, Ays…	exclude
Association of EEG characteristics with outcomes following pediatric ICU cardiac arrest: A secondary analysis of the ICU-RESUScitation trial.	2024	Resuscitation	Mazzio, Emma L and Topjian, Alexis A and Reeder, Ron W and Sutton, Robert M and Morgan, Ryan W and Berg, Robert A and Nadkarni, Vinay M and Wolfe, Heather A and Graham, Kathryn and Naim, Maryam Y and Friess, Stuart H and Abend, Nicholas S and Press, Craig A and ICU-RESUS Eunice Kennedy Shriver National Institute of Child Health and Human Development Collaborative Pediatric Critical Care Research …	exclude
Association of Glucose-6-Phosphate Dehydrogenase Deficiency With Outcomes in US Veterans With COVID-19.	2023	JAMA network open	Elsea, Sarah H and Razjouyan, Javad and Lee, Kyung Min and Lynch, Julie A and Martini, Sharyl and Pandit, Lavannya M	exclude
Association of hypokalemia with an increased risk for medically treated arrhythmias.	2019	PloS one	Phillips, Colin T and Wang, Junmei and Celi, Leo Anthony and Zhang, Zhengbo and Feng, Mengling	exclude
Association of hypoxic ischemic brain injury on early CT after out of hospital cardiac arrest with neurologic outcome.	2022	The American journal of emergency medicine	Schick, Alexandra and Prekker, Matthew E and Kempainen, Robert R and Mulder, Maximilian and Moore, Johanna and Evans, Danika and Hall, Jeffrey and Rodin, Holly and Larson, Jeffrey and Caraganis, Andrew	exclude
Association of imbalance between job workload and functional ability with return to work in ARDS survivors.	2022	Thorax	Su, Han and Hopkins, Ramona O and Kamdar, Biren B and May, Susanne and Dinglas, Victor D and Johnson, Kurt L and Hosey, Megan and Hough, Catherine L and Needham, Dale M and Thompson, Hilaire J	exclude
Association of Intensive Care Unit Patient-to-Clinician Ratios with Mortality across Two U.S. Health Systems.	2025	Annals of the American Thoracic Society	Gershengorn, Hayley B and Anesi, George L and Liu, Vincent X and Costa, Deena K and Dress, Erich M and Dzierba, Amy L and Fowler, Robert and Kramer, Andrew A and Lizano, Danny and Scales, Damon C and Garland, Allan and Wunsch, Hannah	exclude
Association of Job Characteristics and Functional Impairments on Return to Work After ARDS.	2021	Chest	Su, Han and Thompson, Hilaire J and May, Susanne and Dinglas, Victor D and Hough, Catherine L and Hosey, Megan M and Hopkins, Ramona O and Kamdar, Biren B and Needham, Dale M	exclude
Association of language concordance and restraint use in adults receiving mechanical ventilation.	2023	Intensive care medicine	Gershengorn, Hayley B and Patel, Samira and Mallow, Christopher M and Falise, Joseph and Sosa, Marie Anne and Parekh, Dipen J and Ferreira, Tanira	exclude
Association of medication-induced deep sedation and emotional distress during mechanical ventilation with loss of independent living: an observational cohort study.	2025	The Lancet. Respiratory medicine	Wongtangman, Karuna and Borngaesser, Felix and Rudolph, Maﾃｭra I and Scheffenbichler, Flora T and Kiyatkin, Michael E and Karaye, Ibraheem M and Sauer, William J and Needham, Dale M and Ely, E Wesley and Eikermann, Matthias and ICU Sedation Collaborators	exclude
Association of Obstructive Sleep Apnea With the Risk of Repeat Adverse Cardiovascular Events in Patients With Newly Diagnosed Acute Coronary Syndrome: A Systematic Review and Meta-Analysis.	2021	Ear, nose, & throat journal	Yang, Shu-Han and Xing, Yong-Sheng and Wang, Zeng-Xia and Liu, Yan-Bin and Chen, Hong-Wei and Ren, Yan-Feng and Chen, Jing-Ling and Li, Sheng-Bo and Wang, Zhi-Fang	exclude
Association of Phosphate Containing Solutions with Incident Hypophosphatemia in Critically Ill Patients Requiring Continuous Renal Replacement Therapy.	2022	Blood purification	Thompson Bastin, Melissa L and Adams, Paul M and Nerusu, Sethabhisha and Morris, Peter E and Mayer, Kirby P and Neyra, Javier A	exclude
Association of Phosphate-Containing versus Phosphate-Free Solutions on Ventilator Days in Patients Requiring Continuous Kidney Replacement Therapy.	2022	Clinical journal of the American Society of Nephrology : CJASN	Thompson Bastin, Melissa L and Stromberg, Arnold J and Nerusu, Sethabhisha N and Liu, Lucas J and Mayer, Kirby P and Liu, Kathleen D and Bagshaw, Sean M and Wald, Ron and Morris, Peter E and Neyra, Javier A	exclude
Association of Physician Orders for Life-Sustaining Treatment With ICU Admission Among Patients Hospitalized Near the End of Life.	2020	JAMA	Lee, Robert Y and Brumback, Lyndia C and Sathitratanacheewin, Seelwan and Lober, William B and Modes, Matthew E and Lynch, Ylinne T and Ambrose, Corey I and Sibley, James and Vranas, Kelly C and Sullivan, Donald R and Engelberg, Ruth A and Curtis, J Randall and Kross, Erin K	exclude
Association of Premorbid Blood Pressure with Vasopressor Infusion Duration in Patients with Shock.	2020	American journal of respiratory and critical care medicine	Gershengorn, Hayley B and Stelfox, Henry T and Niven, Daniel J and Wunsch, Hannah	exclude
Association of Proximity to a Long-Term Acute Care Hospital With Hospital Tracheostomy Practices.	2022	Critical care medicine	Mehta, Anuj B and Matlock, Daniel and Douglas, Ivor S	exclude
Association of Sepsis With Neurologic Outcomes of Adult Patients Treated With Venoarterial Extracorporeal Membrane Oxygnenation.	2024	Critical care explorations	Tridon, Chloﾃｩ and Bachelet, Delphine and El Baied, Majda and Eloy, Philippine and Ortuno, Sofia and Para, Marylou and Wicky, Paul-Henri and Vellieux, Geoffroy and de Montmollin, Etienne and Bouadma, Lila and Manceau, Hana and Timsit, Jean-Franﾃｧois and Peoc'h, Katell and Sonneville, Romain	exclude
Association of sleep apnea with clinically silent microvascular brain tissue changes in acute cerebral ischemia.	2014	Journal of neurology	Kepplinger, Jessica and Barlinn, Kristian and Boehme, Amelia K and Gerber, Johannes and Puetz, Volker and Pallesen, Lars-Peder and Schrempf, Wiebke and Dzialowski, Imanuel and Albright, Karen C and Alexandrov, Andrei V and Reichmann, Heinz and von Kummer, Ruediger and Bodechtel, Ulf	exclude
Association of Sleep Characteristics with Medication Errors for Shift Work Nurses in Intensive Care Units.	2014	Journal of Korean Academy of Fundamentals of Nursing	Young Hee Yi and Su Jung Choi	exclude
Association of Social Isolation With Disability Burden and 1-Year Mortality Among Older Adults With Critical Illness.	2021	JAMA internal medicine	Falvey, Jason R and Cohen, Andrew B and O'Leary, John R and Leo-Summers, Linda and Murphy, Terrence E and Ferrante, Lauren E	exclude
Association of Trauma Molecular Endotypes With Differential Response to Transfusion Resuscitation Strategies.	2023	JAMA surgery	Thau, Matthew R and Liu, Ted and Sathe, Neha A and O'Keefe, Grant E and Robinson, Bryce R H and Bulger, Eileen and Wade, Charles E and Fox, Erin E and Holcomb, John B and Liles, W Conrad and Stanaway, Ian B and Mikacenic, Carmen and Wurfel, Mark M and Bhatraju, Pavan K and Morrell, Eric D	exclude
Association of Vitamin C, Thiamine, and Hydrocortisone Infusion With Long-term Cognitive, Psychological, and Functional Outcomes in Sepsis Survivors: A Secondary Analysis of the Vitamin C, Thiamine, and Steroids in Sepsis Randomized Clinical Trial.	2023	JAMA network open	Williams Roberson, Shawniqua and Nwosu, Samuel and Collar, Erin M and Kiehl, Amy L and Harrison, Fiona E and Bastarache, Julie and Wilson, Jo Ellen and Mart, Matthew F and Sevransky, Jonathan E and Ely, E Wesley and Lindsell, Christopher J and Jackson, James C	exclude
Associations Among Nurse Fatigue, Individual Nurse Factors, and Aspects of the Nursing Practice Environment.	2018	The Journal of nursing administration	Knupp, Amy M and Patterson, Emily S and Ford, Jodi L and Zurmehly, Joyce and Patrick, Thelma	exclude
Associations Among Nurse Fatigue, Individual Nurse Factors, and Aspects of the Nursing Practice Environment.	2018	JONA: The Journal of Nursing Administration	Knupp, Amy M. and Patterson, Emily S. and Ford, Jodi L. and Zurmehly, Joyce and Patrick, Thelma	duplicate
Associations Among Skeletal Muscle Health, Disability, and Self-Reported Physical Function in Survivors of Critical Illness: A Secondary Analysis of the Bringing to Light the Risk Factors and Incidence of Neuropsychological Dysfunction in ICU Survivors Study.	2025	CHEST critical care	Rengel, Kimberly F and Wilson, Jo Ellen and Silver, Heidi J and Hollingsworth, Emma and Orun, Onur M and Jackson, James C and Mart, Matthew F and Hughes, Christopher G and Ely, E Wesley and Brummel, Nathan E	exclude
Associations Between Inactivity and Cognitive Function in Older Intensive Care Unit Survivors.	2024	Dimensions of critical care nursing : DCCN	Elias, Maya N and Ahrens, Emily A and Schumacher, Farah A and Liang, Zhan and Munro, Cindy L	exclude
Associations between patient symptoms and falls in an acute care hospital: A cross-sectional study.	2018	Journal of clinical nursing	Lerdal, Anners and Sigurdsen, Line Wangsvik and Hammerstad, Heidi and Granheim, Tove Irene and Gay, Caryl L	exclude
Associations Between Pediatric Palliative Care Consultation and End-of-Life Preparation at an Academic Medical Center: A Retrospective EHR Analysis.	2018	Hospital pediatrics	Stutz, Matthew and Kao, Roy L and Huard, Leanna and Grotts, Jonathan and Sanz, Javier and Ross, Mindy K	exclude
Associations between safety perceptions and medical error reporting among neonatal intensive care unit staff.	2021	Journal of clinical nursing	Culbreth, Rachel E and Spratling, Regena and Scates, Lauranne and Frederick, Laryssa and Kenney, Jordan and Gardenhire, Douglas S	exclude
Associations between single nucleotide polymorphisms in the FAS pathway and acute kidney injury.	2015	Critical care (London, England)	Bhatraju, Pavan and Hsu, Christine and Mukherjee, Paramita and Glavan, Bradford J and Burt, Amber and Mikacenic, Carmen and Himmelfarb, Jonathan and Wurfel, Mark	exclude
Associations between Social Determinants of Health and Post-Hospitalization Rehabilitation among Critically Ill Older Adults.	2025	Annals of the American Thoracic Society	Jain, Snigdha and Murphy, Terrence E and Falvey, Jason R and Leo-Summers, Linda and Zang, Emma and Gill, Thomas M and Krumholz, Harlan M and Ferrante, Lauren E	exclude
Associations between stressors and difficulty sleeping in critically ill patients admitted to the intensive care unit: a cohort study.	2020	BMC Health Services Research	Miranda-Ackerman, Roberto Carlos and Lira-Trujillo, Mariana and Gollaz-Cervantez, Alma Carolina and Cortﾃｩs-Flores, Ana Olivia and Zuloaga-Fernﾃ｡ndez del Valle, Carlos Josﾃｩ and Garcﾃｭa-Gonzﾃ｡lez, Luis Alberto and Morgan-Villela, Gilberto and Barbosa-Camacho, Francisco Josﾃｩ and Pintor-Belmontes, Kevin Josue and Guzmﾃ｡n-Ramﾃｭrez, Bertha Georgina and Bernal-Hernﾃ｡ndez, Aldo and Fuentes-Orozco, Clo…	exclude
Associations between the Timing and Nutritional Characteristics of Bedtime Meals and Sleep Quality for Nurses after a Rotating Night Shift: A Cross-Sectional Analysis.	2023	International journal of environmental research and public health	Park, Jung Hoon and Park, Hyuntae and Bae, Seongryu and Kang, Jiyeon	exclude
Associations of Breathing Pattern Disorder and Nijmegen Score With Clinical Outcomes in Difficult-to-Treat Asthma.	2024	The journal of allergy and clinical immunology. In practice	Freeman, Anna and Abraham, Steevo and Kadalayil, Latha and Varkonyi-Sepp, Judit and Ainsworth, Ben and Hudson-Colby, J J and Barber, Clair and Dennison, Paddy and Azim, Adnan and Mistry, Heena and Howarth, Peter and Djukanovic, Ratko and Zhang, Hongmei and Arshad, S Hasan and Haitchi, Hans Michael and Kurukulaaratchy, Ramesh J	exclude
Associations of exposure to noise with physiological and psychological outcomes among post-cardiac surgery patients in ICUs.	2010	Clinics (Sao Paulo, Brazil)	Hsu, Suh-Meei and Ko, Wen-Je and Liao, Wen-Chun and Huang, Sheng-Jean and Chen, Robert J and Li, Chung-Yi and Hwang, Shiow-Li	exclude
Associations of street-view greenspace exposure with cardiovascular health (Life's Essential 8) among women in midlife.	2025	Biology of sex differences	Rifas-Shiman, Sheryl L and Yi, Li and Aris, Izzuddin M and Lin, Pi-I Debby and Hivert, Marie-France and Chavarro, Jorge E and Suel, Esra and James, Peter and Oken, Emily	exclude
Associations of the distance-saturation product and low-attenuation area percentage in pulmonary computed tomography with acute exacerbation in patients with chronic obstructive pulmonary disease.	2023	Frontiers in medicine	Chen, Kuan-Yuan and Kuo, Hsiao-Yun and Lee, Kang-Yun and Feng, Po-Hao and Wu, Sheng-Ming and Chuang, Hsiao-Chi and Chen, Tzu-Tao and Sun, Wei-Lun and Tseng, Chien-Hua and Liu, Wen-Te and Cheng, Wun-Hao and Majumdar, Arnab and Stettler, Marc and Tsai, Cheng-Yu and Ho, Shu-Chuan	exclude
Asthma as a comorbidity in COVID-19 pediatric ICU admissions in a large metropolitan children's hospital.	2023	Pediatric pulmonology	Schroeder, Jonathan C and Sharron, Matthew P and Wai, Kitman and Pillai, Dinesh K and Rastogi, Deepa	exclude
Asthma control and predictive factors among adults in Saudi Arabia: Results from the Epidemiological Study on the Management of Asthma in Asthmatic Middle East Adult Population study.	2019	Annals of thoracic medicine	Al-Jahdali, Hamdan and Wali, Siraj and Salem, Gamal and Al-Hameed, Fahad and Almotair, Abdullah and Zeitouni, Mohammed and Aref, Hassan and Nadama, Rufai and Algethami, Mohammed M and Al Ghamdy, Ahmed and Dihan, Tarek	exclude
Asthma Phenotypes and Biomarkers.	2025	Respiratory care	Grunwell, Jocelyn R and Fitzpatrick, Anne M	exclude
Ataxia and Encephalitis in a Young Adult with EBV Mononucleosis: A Case Report.	2013	Case reports in neurological medicine	Hussain, Rashid S and Hussain, Naaz A	exclude
Atorvastatin and Aspirin as Adjuvant Therapy in Patients with SARS-CoV-2 Infection: A structured summary of a study protocol for a randomised controlled trial.	2020	Trials	Ghati, Nirmal and Roy, Ambuj and Bhatnagar, Sushma and Bhati, Sumit and Bhushan, Sudha and Mahendran, Manjit and Thakur, Abhishek and Tiwari, Pawan and Dwivedi, Tanima and Mani, Kalaivani and Gupta, Ritu and Mohan, Anant and Garg, Rakesh and Saxena, Anita and Guleria, Randeep and Deepti, Siddharthan	exclude
ATS Core Curriculum 2015: Part IV. Adult Critical Care Medicine.	2015	Annals of the American Thoracic Society	Poston, Jason T and McSparron, Jakob I and Hayes, Margaret M and Damm, Tessa and Patel, Jayshil J and Decker, Brooke K and Attia, Engi F and ﾃ㎜ruh, Baﾅ歛k and Cai, Xuemei and Kimberly, W Taylor and Poisson, Sharon N and Sokol, Sarah and Csikesz, Nicholas and Levinson, Andrew T and Thomson, Carey C and Luks, Andrew M	exclude
ATS core curriculum 2023. Pediatric pulmonary medicine: Respiratory disorders in infants.	2024	Pediatric pulmonology	Leon-Astudillo, Carmen and Dy, Fei J and McCown, Michael Y and Perez, Iris A and Chhabra, Divya and Bansal, Manvi and Maloney, Melissa A and Bedoya, Mariana and Ezmigna, Dima and Bush, Douglas and Okorie, Caroline U A and Gross, Jane E	exclude
ATS Pediatric Core Curriculum 2024: The Role of the Pediatric Pulmonologist in the Intensive Care Unit.	2025	Pediatric pulmonology	Leon-Astudillo, Carmen and Prero, Moshe Y and Dy, Fei J and Kaslow, Jacob and Vo, Holly Hoa and Endres, Tori and St Onge, Ina and Phinizy, Pelton and Kumar, Karan and Kirkby, Stephen and Perez, Iris A and Gross, Jane E and Okorie, Caroline U A	exclude
Attention to Immortal Time Bias in Critical Care Research.	2021	American journal of respiratory and critical care medicine	Vail, Emily A and Gershengorn, Hayley B and Wunsch, Hannah and Walkey, Allan J	exclude
Attenuation of Human Growth Hormone-Induced Rash With Graded Dose Challenge.	2022	Cureus	Mann, Jake and Caruana, Dennis and Luo, Evelyn and Gottesman, Eric and Agrawal, Nidhi and Lozeau, Daniel and Hessel, Justina and Neumann, Melissa and Khanijo, Sameer and Hasan, Zubair and Rizvi, Khizer and Gunther, Regina and Donovan, Daniel and Chan, Derek and Lee-Wong, Mary and Szema, Anthony M	exclude
Attitudes and expectations about music therapy for premature infants among staff in a neonatal intensive care unit.	2004	Alternative Therapies in Health & Medicine	Kemper KJ and Martin K and Block SM and Shoaf R and Woods C	exclude
Atypical Sleep and Postoperative Delirium in the Cardiothoracic Surgical Intensive Care Unit: A Pilot Prospective Study.	2020	Nature and science of sleep	Chen, Qiong and Peng, Yanchun and Lin, Yanjuan and Li, Sailan and Huang, Xizhen and Chen, Liang-Wan	exclude
Atypical sleep in critically ill patients on mechanical ventilation is associated with increased mortality.	2019	Sleep & breathing = Schlaf & Atmung	Boyko, Yuliya and Toft, Palle and ﾃ腕ding, Helle and Lauridsen, Jﾃｸrgen T and Nikolic, Miki and Jennum, Poul	exclude
Auditory development in the fetus and infant.	2008	Newborn & Infant Nursing Reviews	Graven SN and Browne JV	exclude
Augmented Reality-Assisted Percutaneous Dilatational Tracheostomy in Critically Ill Patients With Chronic Respiratory Disease.	2019	Journal of intensive care medicine	Gan, Anthony and Cohen, Avi and Tan, Laren	exclude
Australasian Bronchiolitis Guideline: 2025 Update.	2025	Journal of paediatrics and child health	Borland, Meredith L and Loveys, Kate and Babl, Franz E and Cotterell, Elizabeth and Haskell, Libby and O'Brien, Sharon and Oakley, Ed and Wilson, Catherine L and Alsweiler, Jane and Armstrong, David and Craig, Simon S and Crawford, Nigel W and Crellin, Dianne and Crone, Sonja and Duke, Trevor and George, Shane and Jeffries-Stokes, Christine and Krishnan, Nidhi and Lithgow, Anna and Peacock, Ken a…	exclude
Author Response: Letter on "Impact of Noninvasive Ventilation on Quality of Sleep among Patients Admitted to the Critical Care Unit" - Limitations and Recommendations...Deshmukh SN, Deore SS. Indian Journal of Critical Care Medicine. 2025, 29(7), 632-633	2025	Indian Journal of Critical Care Medicine	Kunjappan, Aiswarya and Reddy, Madhura M.	exclude
Author Response: The Sleep Quality of Intensive Care Unit Patients on Noninvasive Ventilation Depends Not Only on Noninvasive Ventilation- and ICU-related Factors but Also on Numerous Other Factors...Zarrouk S, Finsterer J. Indian Journal of Critical Care Medicine. 2025;29(7):629-630.	2025	Indian Journal of Critical Care Medicine	Kunjappan, Aiswarya and Reddy, Madhura M.	exclude
Auto positive airway pressure therapy reduces pulmonary pressures in adults admitted for acute heart failure with pulmonary hypertension and obstructive sleep apnea. The ASAP-HF Pilot Trial.	2019	Sleep	Sharma, Sunil and Fox, Henrik and Aguilar, Francisco and Mukhtar, Umer and Willes, Leslee and Bozorgnia, Benham and Bitter, Thomas and Oldenburg, Olaf	exclude
Autoimmune Encephalitis.	2022	Pediatrics in review	Jafarpour, Saba and Santoro, Jonathan D	exclude
Autoimmune Encephalitis.	2022	Pediatrics in Review	Jafarpour, Saba and Santoro, Jonathan D	duplicate
Automated Detection of Rest Disruptions in Critically Ill Patients.	2020	Annual International Conference of the IEEE Engineering in Medicine and Biology Society. IEEE Engineering in Medicine and Biology Society. Annual International Conference	Iyengar, Vasundhra and Bihorac, Azra and Rashidi, Parisa	exclude
Automated EEG-sleep analyses and neonatal neurointensive care.	2004	Sleep medicine	Scher, Mark S	exclude
Automated notification of suspected obstructive sleep apnea patients to the perioperative respiratory therapist: a pilot study.	2010	Respiratory care	Ramachandran, Satya Krishna and Kheterpal, Sachin and Haas, Carl F and Saran, Kelly A and Tremper, Kevin K	exclude
Automated prone positioning and axial rotation in critically ill, nontrauma patients with acute respiratory distress syndrome (ARDS).	2010	Journal of intensive care medicine	Bajwa, Abubakr A and Arasi, Lisa and Canabal, Juan M and Kramer, David J	exclude
Automatic air-leak compensation in neuromuscular patients: a feasibility study.	2009	Respiratory medicine	Orlikowski, David and Mroue, Ghassane and Prigent, Helene and Moulin, Catherine and Bohic, Mikaelle and Ruquet, Maria and Raphael, Jean Claude and Annane, Djillali and Lofaso, Frederic	exclude
Automatic neonatal sleep stage classification: A comparative study.	2023	Heliyon	Abbasi, Saadullah Farooq and Abbas, Awais and Ahmad, Iftikhar and Alshehri, Mohammed S and Almakdi, Sultan and Ghadi, Yazeed Yasin and Ahmad, Jawad	exclude
Autonomic cardiovascular control in hypotensive critically ill preterm infants is impaired during the first days of life.	2013	Early human development	Golder, Vera and Hepponstall, Michele and Yiallourou, Stephanie R and Odoi, Alexsandria and Horne, Rosemary S C	exclude
Autonomic dysfunction of glucose homoeostasis in congenital central hypoventilation syndrome.	2013	Acta paediatrica (Oslo, Norway : 1992)	Marics, Gﾃ｡bor and Amiel, Jeanne and Vatai, Barbara and Lﾃｳdi, Csaba and Mikos, Borbﾃ｡la and Tﾃｳth-Heyn, Pﾃｩter	exclude
Autonomic regulation of preterm infants is enhanced by Family Nurture Intervention.	2019	Developmental psychobiology	Porges, Stephen W and Davila, Maria I and Lewis, Gregory F and Kolacz, Jacek and Okonmah-Obazee, Stephanie and Hane, Amie Ashley and Kwon, Katie Y and Ludwig, Robert J and Myers, Michael M and Welch, Martha G	exclude
Autonomous precision resuscitation during ground and air transport of an animal hemorrhagic shock model.	2024	Intensive care medicine experimental	Pinsky, Michael R and Gomez, Hernando and Guyette, Francis X and Weiss, Leonard and Dubrawski, Artur and Leonard, Jim and MacLachlan, Robert and Gordon, Lisa and Lagattuta, Theodore and Salcido, David and Poropatich, Ronald	exclude
Auto-titrating continuous positive airway pressure for patients with acute transient ischemic attack: a randomized feasibility trial.	2010	Stroke (00392499)	Bravata DM and Concato J and Fried T and Ranjbar N and Sadarangani T and McClain V and Struve F and Zygmunt L and Knight HJ and Lo A and Richerson GB and Gorman M and Williams LS and Brass LM and Agostini J and Mohsenin V and Roux F and Yaggi HK and Bravata, Dawn M and Concato, John	exclude
Availability of Advanced Practice Providers in Adult Intensive Care Units in the United States: A Survey.	2025	American journal of critical care : an official publication, American Association of Critical-Care Nurses	Costa, Deena Kelly and Lizano, Danny and Garland, Allan and Fowler, Robert and Liu, Vincent X and Scales, Damon C and Wunsch, Hannah and Gershengorn, Hayley B	exclude
Averting Opioid-induced Respiratory Depression without Affecting Analgesia.	2018	Anesthesiology	Dahan, Albert and van der Schrier, Rutger and Smith, Terry and Aarts, Leon and van Velzen, Monique and Niesters, Marieke	exclude
Averting Opioid-induced Respiratory Depression without Affecting Analgesia.	2018	Anesthesiology	Dahan, Albert and van der Schrier, Rutger and Smith, Terry and Aarts, Leon and van Velzen, Monique and Niesters, Marieke	duplicate
Awake or Sedated: Trends in the Evaluation and Management of Agitation in the Intensive Care Unit.	2015	Seminars in respiratory and critical care medicine	DeBiasi, Erin M and Akgﾃｼn, Kathleen M and Pisani, Margaret	exclude
Awake Prone Positioning in Adults With COVID-19: An Individual Participant Data Meta-Analysis.	2025	JAMA internal medicine	Luo, Jian and Pavlov, Ivan and Tavernier, Elsa and Perez, Yonatan and Kharat, Aileen and McNicholas, Bairbre and Roca, Oriol and Vines, David L and Ibarra-Estrada, Miguel and Alhazzani, Waleed and Lewis, Kimberley and Simpson, Steven Q and Rampon, Garrett and Liu, Ling and Sun, Qin and Qiu, Haibo and Yang, Yi and Lapadula, Giuseppe and Qian, Edward Tang and Gatto, Cheryl L and Rice, Todd W and Pa…	exclude
Awake upper airway obstruction in children with spastic quadriplegic cerebral palsy.	2006	Journal of Paediatrics & Child Health	Wilkinson DJ and Baikie G and Berkowitz RG and Reddihough DS	exclude
Awakening and withdrawal of life-sustaining treatment in cardiac arrest survivors treated with therapeutic hypothermia*.	2014	Critical care medicine	Mulder, Maximilian and Gibbs, Haley G and Smith, Stephen W and Dhaliwal, Ramnik and Scott, Nathaniel L and Sprenkle, Mark D and Geocadin, Romergryko G	exclude
Awareness Under General Anesthesia.	2011	Deutsches ﾃвzteblatt International	Bischoff, Petra and Rundshagen, Ingrid	exclude
Awareness With Paralysis Among Critically Ill Emergency Department Patients: A Prospective Cohort Study.	2022	Critical care medicine	Fuller, Brian M and Pappal, Ryan D and Mohr, Nicholas M and Roberts, Brian W and Faine, Brett and Yeary, Julianne and Sewatsky, Thomas and Johnson, Nicholas J and Driver, Brian E and Ablordeppey, Enyo and Drewry, Anne M and Wessman, Brian T and Yan, Yan and Kollef, Marin H and Carpenter, Christopher R and Avidan, Michael S	exclude
Babesiosis as a cause of acute respiratory distress syndrome: a series of eight cases.	2019	Postgraduate medicine	Alvarez De Leon, Silvia and Srivastava, Priyasha and Revelo, Alberto E and Kadambi, Aparna and El Khoury, Marc Y and Wormser, Gary P and Epelbaum, Oleg	exclude
Back massage intervention for improving health and sleep quality among intensive care unit patients.	2019	Nursing in critical care	Hsu, Wen-Chi and Guo, Su-Er and Chang, Chia-Hao	exclude
Back massage intervention for improving health and sleep quality among intensive care unit patients.	2019	Nursing in Critical Care	Hsu, Wen窶燭hi and Guo, Su窶職r and Chang, Chia窶食ao	duplicate
Back to basics with newer technology: Should we focus on reducing work of breathing earlier?	2022	Frontiers in medicine	Sciarretta, Christopher and Greenberg, Jeremy and Wyatt, Kara D and Whittle, Jessica S	exclude
Back to basics: reviving the use of comfort measures in the ICU.	1993	AJN American Journal of Nursing	Launius B and Prevost S	exclude
Back to sleep: a culture change to improve practice.	2009	Newborn & Infant Nursing Reviews	Carrier CT	exclude
Back to sleep: is there room in that crib for both AAP recommendations and developmentally supportive care?	1999	Neonatal Network	Lockridge T and Taquino LT and Knight A	exclude
Back to the liquid environment: effects of aquatic physiotherapy intervention performed on preterm infants.	2018	Brazilian Journal of Kineanthropometry & Human Performance	Mesquita Novakoski, Karize Rafaela and Valderramas, Silvia Regina and Israel, Vera Lucia and Yamaguchi, Bruna and Goretti Andreazza, Marimar	exclude
Bacterial infections and patterns of antibiotic use in patients with COVID-19.	2021	Journal of medical virology	Goncalves Mendes Neto, Alvaro and Lo, Kevin Bryan and Wattoo, Ammaar and Salacup, Grace and Pelayo, Jerald and DeJoy, Robert, 3rd and Bhargav, Ruchika and Gul, Fahad and Peterson, Eric and Albano, Jeri and Patarroyo-Aponte, Gabriel and Rangaswami, Janani and Azmaiparashvili, Zurab	exclude
Balancing the 'goods': managers' perceptions of napping during breaks on night shifts.	2010	Dynamics	Edwards M and McMillan D and Fallis W	exclude
Balancing the risks and benefits is essential for reaping the success of adding in-circuit bacterial filters.	2022	The European respiratory journal	Stieglitz, Sven and Mandal, Mohanchandra and Bhakta, Pradipta and Esquinas, Antonio M	exclude
Balneotherapy for the treatment of post-COVID syndrome: a randomized controlled trial.	2025	BMC Complementary Medicine &amp; Therapies	Ovejero, Diana and Ribes, Anna and Villar-Garcﾃｭa, Judit and Trenchs-Rodriguez, Marta and Lopez, Daniel and Noguﾃｩs, Xavier and Gﾃｼerri-Fernandez, Robert and Garcia-Giralt, Natalia	exclude
Barriers and Challenges to the Successful Implementation of an Intensive Care Unit Mobility Program: Understanding Systems and Human Factors in Search for Practical Solutions.	2015	Clinics in chest medicine	Honiden, Shyoko and Connors, Geoffrey R	exclude
Barriers and facilitators of early mobilization at the pediatric intensive care unit: a systematic review.	2021	Fisioterapia e Pesquisa	Tezo Daloia, Lﾃｭgia Maria and Pereira Nunes Pinto, Ana Carolina and Pereira da Silva, ﾃ瑛ida	exclude
Barriers and Facilitators of Surrogates Providing Consent for Critically Ill Patients in Clinical Trials: A Qualitative Study.	2024	Chest	Krutsinger, Dustin C and Maloney, Shannon I and Courtright, Katherine R and Bartels, Karsten	exclude
Barriers and Facilitators of Surrogates Providing Consent for Critically Ill Patients in Clinical Trials: A Qualitative Study.	2024	Chest	Krutsinger, Dustin C and Maloney, Shannon I and Courtright, Katherine R and Bartels, Karsten	exclude
Barriers and perceived benefits of early mobilisation programmes in Dutch paediatric intensive care units.	2023	Nursing in Critical Care	Geven, Barbara M. and Maaskant, Jolanda M. and van Woensel, Job B. M. and Verbruggen, Sascha C. A. T. and Ista, Erwin	exclude
Barriers to and Interventions that Increase Nurses' and Parents' Compliance With Safe Sleep Recommendations for Preterm Infants.	2018	Nursing for Women's Health	NAUGLER, MARY ROSE and DiCARLO, KRISTINE	exclude
Barriers to completing the 4AT for delirium and its clinical implementation in two hospitals: a mixed-methods study.	2022	European geriatric medicine	Alhaidari, Abdullah A O and Matsis, Kyriakos P	exclude
Barriers to rehabilitation after critical illness: a survey of multidisciplinary healthcare professionals caring for ICU survivors in an acute care hospital.	2020	Australian Critical Care	Rai, Sumeet and Anthony, Lakmali and Needham, Dale M. and Georgousopoulou, Ekavi N. and Sudheer, Bindu and Brown, Rhonda and Mitchell, Imogen and van Haren, Frank	exclude
Barriers to sleep in acute hospital settings.	2022	Sleep & breathing = Schlaf & Atmung	Foo, Chuan T and O'Driscoll, Denise M and Ogeil, Rowan P and Lubman, Dan and Young, Alan C	exclude
BDZs, Designer BDZs and Z-drugs: Pharmacology and Misuse Insights.	2022	Current pharmaceutical design	Zaami, Simona and Graziano, Silvia and Tittarelli, Roberta and Beck, Renata and Marinelli, Enrico	exclude
Bedside risk stratification for mortality in patients with acute respiratory failure treated with noninvasive ventilation.	2020	Proceedings (Baylor University. Medical Center)	Hayek, Adam J and Scott, Vincent and Yau, Peter and Zolfaghari, Kiumars and Goldwater, Matthew and Almquist, Julie and Arroliga, Alejandro C and Ghamande, Shekhar	exclude
Before-After Study of a Checklist to Improve Acute Care to ICU Handoffs.	2023	American journal of medical quality : the official journal of the American College of Medical Quality	Hicks, Katherine G and Downey, Lois and Elketami, Addy and Nielsen, Elizabeth L and Engelberg, Ruth A and Jennerich, Ann L	exclude
Behavioral and physiological indicators of procedural and postoperative pain in high-risk infants.	2004	Journal of obstetric, gynecologic, and neonatal nursing : JOGNN	Beacham, Pamela S	exclude
Behavioral modification of healthcare professionals in an adult critical care unit to reduce nocturnal noise: An evidence based implementation project.	2014	JBI Database of Systematic Reviews & Implementation Reports	Delaney, Lori J. and Nur., B.	exclude
Behavioral observation differentiates the effects of an intervention to promote sleep in premature infants: a pilot study.	2015	Advances in neonatal care : official journal of the National Association of Neonatal Nurses	Lacina, Linda and Casper, Tammy and Dixon, Melodie and Harmeyer, Joann and Haberman, Beth and Alberts, Jeffrey R and Simakajornboon, Narong and Visscher, Marty O	exclude
Behavioral observation differentiates the effects of an intervention to promote sleep in premature infants: a pilot study.	2015	Advances in Neonatal Care (Lippincott Williams & Wilkins)	Lacina, Linda and Casper, Tammy and Dixon, Melodie and Harmeyer, Joann and Haberman, Beth and Alberts, Jeffrey R and Simakajornboon, Narong and Visscher, Marty O	duplicate
Behavioral responses of family members during critical illness.	1993	Clinical nursing research	Halm, M A and Titler, M G and Kleiber, C and Johnson, S K and Montgomery, L A and Craft, M J and Buckwalter, K and Nicholson, A and Megivern, K	exclude
Behavioral responses of preterm infants to a standard-care and semi-demand feeding protocol.	2002	Newborn & Infant Nursing Reviews	McCain GC and Gartside PS	exclude
Behaviors of preterm infants with and without chronic lung disease when alone and when with nurses.	1995	Neonatal Network	Holditch-Davis D	exclude
Bench evaluation of six non-invasive ventilation home ventilators: comparison with an ICU ventilator and unsupervised clustering.	2025	BMJ open respiratory research	Pensier, Joris and Capdevila, Mathieu and Jaffuel, Dany and Sabil, Abdelkebir and Galia, Fabrice and Prades, Albert and Vonarb, Aurﾃｩlie and Boudjemaa, Julien and De Jong, Audrey and Jaber, Samir	exclude
Bench-to-bedside review: delirium in ICU patients - importance of sleep deprivation.	2009	Critical care (London, England)	Weinhouse, Gerald L and Schwab, Richard J and Watson, Paula L and Patil, Namrata and Vaccaro, Bernardino and Pandharipande, Pratik and Ely, E Wesley	exclude
Beneficial effects of adaptive servo-ventilation on natriuretic peptides and diastolic function in acute heart failure patients with preserved ejection fraction and sleep-disordered breathing.	2019	Sleep & breathing = Schlaf & Atmung	D'Elia, E and Ferrero, P and Vittori, C and Iacovoni, A and Grosu, A and Gori, M and Duino, V and Perlini, S and Senni, Michele	exclude
Beneficial Effects of Guided Imagery or Clinical Massage on the Status of Patients in a Progressive Care Unit.	2017	Critical care nurse	Patricolo, Gail Elliott and LaVoie, Amanda and Slavin, Barbara and Richards, Nancy L and Jagow, Deborah and Armstrong, Karen	exclude
Benefit and Preference of Propranolol Over Metoprolol in Thyrotoxicosis-Induced Atrial Fibrillation: A Case Report and Review of Literature.	2023	Cureus	Obi, Mukosolu F and Namireddy, Vikhyath and Garg, Yash and Sharma, Manjari	exclude
Benefits of collaborative patient care rounds in the intensive care unit.	2021	Intensive & critical care nursing	Chapman, Leah B and Kopp, Kathleen E and Petty, Michael G and Hartwig, Jodi L A and Pendleton, Kathryn M and Langer, Kimberly and Meiers, Sonia J	exclude
Benefits of Early Mobility on Sleep in the Intensive Care Unit.	2021	Critical Care Nursing Clinics of North America	Rohr, Jaime	exclude
Benefits of Peer Support for Intensive Care Unit Survivors: Sharing Experiences, Care Debriefing, and Altruism.	2021	American journal of critical care : an official publication, American Association of Critical-Care Nurses	McPeake, Joanne and Iwashyna, Theodore J and Boehm, Leanne M and Hibbert, Elizabeth and Bakhru, Rita N and Bastin, Anthony J and Butcher, Brad W and Eaton, Tammy L and Harris, Wendy and Hope, Aluko A and Jackson, James and Johnson, Annie and Kloos, Janet A and Korzick, Karen A and Meyer, Joel and Montgomery-Yates, Ashley and Mikkelsen, Mark E and Slack, Andrew and Wade, Dorothy and Still, Mary an…	exclude
Benefits of quiet time for neuro-intensive care patients.	2010	The Journal of neuroscience nursing : journal of the American Association of Neuroscience Nurses	Dennis, Christina M and Lee, Robert and Woodard, Elizabeth Knowles and Szalaj, Jeffery J and Walker, Catrice A	exclude
Benefits of quiet time for neuro-intensive care patients.	2010	Journal of Neuroscience Nursing	Dennis CM and Lee R and Woodard EK and Szalaj JJ and Walker CA	duplicate
Benefits of quiet time interventions in the intensive care unit: a literature review.	2018	Nursing standard (Royal College of Nursing (Great Britain) : 1987)	Lim, Rimen	exclude
Benefits of quiet time interventions in the intensive care unit: a literature review.	2018	Nursing Standard	Rimen Lim	duplicate
Benzodiazepine and Sedative-hypnotic Use Among Older Seriously Ill Veterans: Choosing Wisely?	2014	Clinical Therapeutics	Garrido, Melissa M. and Prigerson, Holly G. and Penrod, Joan D. and Jones, Shatice C. and Boockvar, Kenneth S.	exclude
Benzodiazepine Treatment and Hospital Course of Medical Inpatients With Alcohol Withdrawal Syndrome in the Veterans Health Administration.	2022	Mayo Clinic proceedings. Innovations, quality & outcomes	Steel, Tessa L and Malte, Carol A and Bradley, Katharine A and Hawkins, Eric J	exclude
Benzodiazepines Associated With Acute Respiratory Failure in Patients With Obstructive Sleep Apnea.	2019	Frontiers in pharmacology	Wang, Sheng-Huei and Chen, Wei-Shan and Tang, Shih-En and Lin, Hung-Che and Peng, Chung-Kan and Chu, Hsuan-Te and Kao, Chia-Hung	exclude
Best Practices for Conducting Interprofessional Team Rounds to Facilitate Performance of the ICU Liberation (ABCDEF) Bundle.	2020	Critical care medicine	Stollings, Joanna L and Devlin, John W and Lin, John C and Pun, Brenda T and Byrum, Diane and Barr, Juliana	exclude
Better but Not Well: Disability, Frailty, and Cognitive Impairment One Year after COVID-19 Critical Illness.	2023	Annals of the American Thoracic Society	Auriemma, Catherine L and Ferrante, Lauren E	exclude
Better sleep in the ICU for preventing postoperative delirium.	2009	Journal of the American College of Surgeons	Fujita, Tetsuji	exclude
Better sleep in the ICU for preventing postoperative delirium.	2009	Journal of the American College of Surgeons	Fujita T	duplicate
Better Sleep in the Intensive Care Unit: Blue Pill or Red Pill窶ｦ or No Pill?	2016	Anesthesiology	Owens, Robert L	exclude
Better Sleep in the Intensive Care Unit: Blue Pill or Red Pill窶ｦ or No Pill?	2016	Anesthesiology	Owens, Robert L.	duplicate
Better With Ultrasound: Pleural Procedures in Critically Ill Patients.	2018	Chest	Millington, Scott J and Koenig, Seth	exclude
Beyond survival: understanding post-intensive care syndrome.	2024	Acute and critical care	Gupta, Lovish and Subair, Maazen Naduthra and Munjal, Jaskaran and Singh, Bhupinder and Bansal, Vasu and Gupta, Vasu and Jain, Rohit	exclude
Beyond the Heart.	2014	Nutritional Outlook	QURESHI, IRFAN	exclude
Beyond the insider/outsider debate in "at-home" ethnographies: Diffractive methodology and the onto-epistemic entanglement of knowledge production.	2024	Nursing inquiry	Larsen, Trine S and Schwennesen, Nete	exclude
Beyond the insider/outsider debate in "at窶辛ome" ethnographies: Diffractive methodology and the onto窶親pistemic entanglement of knowledge production.	2024	Nursing Inquiry	Larsen, Trine S. and Schwennesen, Nete	duplicate
Big Data for Public Health Policy-Making: Policy Empowerment.	2017	Public health genomics	Mﾃ､hlmann, Laura and Reumann, Matthias and Evangelatos, Nikolaos and Brand, Angela	exclude
Bilateral transversus thoracis muscle plane block provides effective analgesia and enhances recovery after open cardiac surgery.	2021	Journal of cardiac surgery	Zhang, Yang and Li, Xianzhi and Chen, Shibiao	exclude
Bi-level positive airway pressure (BiPAP) ventilation in an infant with central hypoventilation syndrome.	1997	Pediatric pulmonology	Villa, M P and Dotta, A and Castello, D and Piro, S and Pagani, J and Palamides, S and Ronchetti, R	exclude
Biobehavioral Responses of Preterm Infants to Conventional and Swaddled Tub Baths: A Randomized Crossover Trial.	2018	Journal of Perinatal & Neonatal Nursing	de Freitas, Patricia and Bueno, Mariana and Holditch-Davis, Diane and Pires Santos Jr., Hudson and Fumiko Kimura, Amﾃｩlia	exclude
Biological computers in sleep medicine: Promise, ethics, and future frontiers.	2025	Sleep medicine	Temsah, Mohamad-Hani and BaHammam, Ahmed S	exclude
Biological rhythmicity in preterm infants prior to discharge from neonatal intensive care.	1995	Pediatrics	Glotzbach, S F and Edgar, D M and Ariagno, R L	exclude
Biological validity to sleep measurements during critical illness.	2010	Critical care medicine	Parthasarathy, Sairam and Friese, Randall S and Ayas, Najib T	exclude
Biological validity to sleep measurements during critical illness.	2010	Critical Care Medicine	Parthasarathy S and Friese RS and Ayas NT	duplicate
Biomarker Signatures of Severe Acute Kidney Injury in a Critically Ill Cohort of COVID-19 and Non-COVID-19 Acute Respiratory Illness.	2023	Critical care explorations	Sathe, Neha A and Mostaghim, Ana and Barnes, Elizabeth and O'Connor, Nicholas G and Sahi, Sharon K and Sakr, Sana S and Zahlan, Jana M and Smith, Craig H and Fitzpatrick, Michael and Morrell, Eric D and Liles, W Conrad and Bhatraju, Pavan K	exclude
Biomarkers and Right Ventricular Dysfunction.	2020	Critical care clinics	Pradhan, Natasha M and Mullin, Christopher and Poor, Hooman D	exclude
Biomarkers in Sepsis: A Current Review of New Technologies.	2024	Journal of intensive care medicine	Cohen, Maya and Banerjee, Debasree	exclude
Biomarkers of sustained systemic inflammation and microvascular dysfunction associated with post-COVID-19 condition symptoms at 24 months after SARS-CoV-2-infection.	2023	Frontiers in immunology	Jacobs, Lotte M C and Wintjens, Marieke S J N and Nagy, Magdolna and Willems, Loes and Ten Cate, Hugo and Spronk, Henri M H and van Kuijk, Sander M J and Ghossein-Doha, Chahinda and Netea, Mihai G and Groh, Laszlo A and van Petersen, Andrﾃｩ S and Warlﾃｩ, Michiel C	exclude
Biorhythms in the nursery.	2007	The Journal of perinatal & neonatal nursing	Thomas, Karen	exclude
Biphasic positive airway pressure for airway obstruction secondary to adenotonsillar hypertrophy.	1993	The New Zealand medical journal	Cornish, P and Anderson, B and Donn, S	exclude
Birth-related fatigue in 34-36-week preterm neonates: rapid recovery with very early kangaroo (skin-to-skin) care.	1999	JOGNN: Journal of Obstetric, Gynecologic & Neonatal Nursing	Ludington-Hoe SM and Anderson GC and Simpson S and Hollingsead A and Argote LA and Rey H	exclude
Blood gas sampling in the intensive care unit: A prospective before-and-after interventional study on the effect of an educational program on blood gas testing frequency.	2024	Australian critical care : official journal of the Confederation of Australian Critical Care Nurses	Cunanan, Benjamin and Muppa, Haindavi and Orellana, Liliana and Bates, Samantha and McGain, Forbes	exclude
Blood gas sampling in the intensive care unit: A prospective before-and-after interventional study on the effect of an educational program on blood gas testing frequency.	2024	Australian Critical Care	Cunanan, Benjamin and Muppa, Haindavi and Orellana, Liliana and Bates, Samantha and McGain, Forbes	exclude
Blood Product Utilization in Thromboelastography-Aided Transfusion in Gastrointestinal Bleeding: A Single-Center Experience.	2025	Gastroenterology research	Abdulelah, Mohammad and Asghar, Aleezay and Sansait, Michael and Rastegar, Vida and Walsh, Danielle and Allgaier, Joshua and Ravikumar, Nakul	exclude
Blood-culture-proven neonatal septicaemia: a review of 36 cases.	2000	Eastern Mediterranean health journal = La revue de sante de la Mediterranee orientale = al-Majallah al-sihhiyah li-sharq al-mutawassit	Misallati, A and el-Bargathy, S and Shembesh, N	exclude
Blurred Lines: Dysbiosis and Probiotics in the ICU.	2017	Chest	Morrow, Lee E and Wischmeyer, Paul	exclude
Body Mass Index and Intensive Care Unit Outcomes in African American Patients.	2017	Ethnicity & disease	Lewis, O'Dene and Ngwa, Julius and Kibreab, Angesom and Phillpotts, Marc and Thomas, Alicia and Mehari, Alem	exclude
Body Mass Index and Intensive Care Unit Outcomes in African American Patients.	2017	Ethnicity & Disease	Lewis, O'Dene and Ngwa, Julius and Kibreab, Angesom and Phillpotts, Marc and Thomas, Alicia and Mehari, Alem	duplicate
Body mass index and mortality in Korean intensive care units: a prospective multicenter cohort study.	2014	PloS one	Lim, So Yeon and Choi, Won-Il and Jeon, Kyeongman and Guallar, Eliseo and Koh, Younsuck and Lim, Chae-Man and Koh, Shin Ok and Na, Sungwon and Lee, Young-Joo and Kim, Seok Chan and Kim, Ick Hee and Kim, Je Hyeong and Kim, Jae Yeol and Lim, Jaemin and Rhee, Chin Kook and Park, Sunghoon and Kim, Ho Cheol and Lee, Jin Hwa and Park, Jisook and Suh, Gee Young	exclude
Body mass index is independently associated with hospital mortality in mechanically ventilated adults with acute lung injury.	2006	Critical care medicine	O'Brien, James M, Jr and Phillips, Gary S and Ali, Naeem A and Lucarelli, Maria and Marsh, Clay B and Lemeshow, Stanley	exclude
Botulinum toxin injection for bruxism associated with brain injury: case report.	2014	Journal of rehabilitation research and development	Kesikburun, Serdar and Alaca, Rﾄｱdvan and Aras, Berke and Tuﾄ歡u, Ilknur and Tan, Arif Kenan	exclude
Brain Dysfunction in Patients with Chronic Critical Illness...49th Respiratory Care Journal Conference, 窶弋he Chronically Critically Ill Patient,窶・September 2011, Florida.	2012	Respiratory Care	Girard, Timothy D.	exclude
Brain-Computer Interfaces for Communication in Patients with Disorders of Consciousness: A Gap Analysis and Scientific Roadmap.	2024	Neurocritical care	Schiff, Nicholas D and Diringer, Michael and Diserens, Karin and Edlow, Brian L and Gosseries, Olivia and Hill, N Jeremy and Hochberg, Leigh R and Ismail, Fatima Y and Meyer, Ivo A and Mikell, Charles B and Mofakham, Sima and Molteni, Erika and Polizzotto, Leonard and Shah, Sudhin A and Stevens, Robert D and Thengone, Daniel and and the Curing Coma Campaign and its Contributing Members	exclude
Brain-lung crosstalk: how should we manage the breathing brain?	2023	BMC pulmonary medicine	Wahlster, Sarah and Town, James A and Battaglini, Denise and Robba, Chiara	exclude
Brainstem dysfunction in critically ill patients.	2020	Critical care (London, England)	Benghanem, Sarah and Mazeraud, Aurﾃｩlien and Azabou, Eric and Chhor, Vibol and Shinotsuka, Cassia Righy and Claassen, Jan and Rohaut, Benjamin and Sharshar, Tarek	exclude
Brainstem dysfunction in critically ill patients.	2020	Critical Care	Benghanem, Sarah and Mazeraud, Aurﾃｩlien and Azabou, Eric and Chhor, Vibol and Shinotsuka, Cassia Righy and Claassen, Jan and Rohaut, Benjamin and Sharshar, Tarek	duplicate
Breathing Abnormalities During Sleep and Wakefulness in Rett Syndrome: Clinical Relevance and Paradoxical Relationship With Circulating Pro-oxidant Markers.	2022	Frontiers in neurology	Leoncini, Silvia and Signorini, Cinzia and Boasiako, Lidia and Scandurra, Valeria and Hayek, Joussef and Ciccoli, Lucia and Rossi, Marcello and Canitano, Roberto and De Felice, Claudio	exclude
Brexpiprazole for the treatment of schizophrenia.	2017	Expert opinion on pharmacotherapy	Hsu, Wen-Yu and Lane, Hsien-Yuan and Lin, Chieh-Hsin	exclude
Bridging the gap: a multicenter survey study of interprofessional teaching for medical students in the intensive care unit.	2025	BMC medical education	Petri, Camille R and Mackay, Zoﾃｫ P and Sullivan, Amy M and Hibbert, Kathryn A and Sternschein, Rebecca and Brady, Virginia and Anandaiah, Asha M	exclude
Brief (<4 hr) sleep episodes are insufficient for restoring performance in first-year resident physicians working overnight extended-duration work shifts.	2019	Sleep	St Hilaire, Melissa A and Anderson, Clare and Anwar, Junnat and Sullivan, Jason P and Cade, Brian E and Flynn-Evans, Erin E and Czeisler, Charles A and Lockley, Steven W	exclude
Brief Report: Caregiver窶審eported Effects of Sensory Safety Beds on Paediatric Sleep Quality.	2025	Journal of Applied Research in Intellectual Disabilities	Marlborough, Chelsea and Lemermeyer, Katja and Coletti, Daniel J. and Madsen, Chris P. and Polley, Caleb and Sharp, Garrett and Block, Adam E.	exclude
Bright environmental light improves the sleepiness of nightshift ICU nurses.	2018	Critical care (London, England)	Griepentrog, John E and Labiner, Hanna E and Gunn, Scott R and Rosengart, Matthew R	exclude
Bright environmental light improves the sleepiness of nightshift ICU nurses.	2018	Critical Care	Griepentrog, John E. and Labiner, Hanna E. and Gunn, Scott R. and Rosengart, Matthew R.	duplicate
Bright light and oxygen therapies decrease delirium risk in critically ill surgical patients by targeting sleep and acid-base disturbances.	2018	Psychiatry research	Potharajaroen, Sirimas and Tangwongchai, Sookjaroen and Tayjasanant, Thavatchai and Thawitsri, Thammasak and Anderson, George and Maes, Michael	exclude
Bright light therapy to promote sleep in mothers of low-birth-weight infants: a pilot study.	2013	Biological research for nursing	Lee, Shih-Yu and Aycock, Dawn M and Moloney, Margaret F	exclude
Bronchopulmonary Dysplasia in the First Year: Insights Into Severity, Medication Use, and Healthcare Utilization.	2025	Pediatric pulmonology	Brumer, Eliaz and Shabanova, Veronika and Urbach, Haley and Montgomery, Angela and Grossman, Matthew and Chen, Laura and Weiss, Pnina and Kandil, Sarah	exclude
Bronchus-blocked ultrasound-guided percutaneous transthoracic needle biopsy (BUS-PTNB) for intubated patients with severe lung diseases.	2021	Critical care (London, England)	Zhao, Yuean and Jiang, Faming and Yu, He and Wang, Ye and Wang, Zhen and Sun, Peng and Ni, Zhong and Wang, Weiya and Jiang, Lili and Fan, Junping and Zhang, Lanlan and Powell, Charles A and Liang, Zongan	exclude
Budesonide facilitates weaning from mechanical ventilation in difficult-to-wean very severe COPD patients: Association with inflammatory mediators and cells.	2018	Journal of critical care	Hashemian, Seyed Mohammadreza and Mortaz, Esmaeil and Jamaati, Hamidreza and Bagheri, Leila and Mohajerani, Seyed Amir and Garssen, Johan and Movassaghi, Masoud and Barnes, Peter J and Hill, Nicholas S and Adcock, Ian M	exclude
Bundling sleep promotion with delirium prevention: ready for prime time?	2014	Anaesthesia	Kamdar, B B and Needham, D M	exclude
Bupropion-induced acute dystonia in a patient with bulimia nervosa: A case report.	2021	Journal of family medicine and primary care	Rashidpour, Parvane and Poursharif, Zahra and Ayatollahi, Mina and Farzannejad, Elham	exclude
Burden of diagnostic investigations at the end of life for people with chronic obstructive pulmonary disease.	2021	Internal medicine journal	Ross, Lauren and Taverner, John and John, Jennifer and Baisch, Andreas and Irving, Louis and Philip, Jennifer and Smallwood, Natasha	exclude
Burden of Herpes Zoster in Adult Patients with Underlying Conditions: Analysis of German Claims Data, 2007-2018.	2021	Dermatology and therapy	Batram, Manuel and Witte, Julian and Schwarz, Magdalena and Hain, Johannes and Ultsch, Bernhard and Steinmann, Maren and Bhavsar, Amit and Wutzler, Peter and Criﾃｩe, Carl-Peter and Hermann, Christiane and Wahle, Klaus and Fﾃｼchtenbusch, Martin and Greiner, Wolfgang	exclude
Burden of Nocturnal Hypoxia and Type of Positive Airway Pressure Therapy May Influence Markers of Acute Kidney Injury in Patients With Obstructive Sleep Apnea.	2019	Journal of clinical sleep medicine : JCSM : official publication of the American Academy of Sleep Medicine	Voulgaris, Athanasios and Nena, Evangelia and Steiropoulos, Paschalis	exclude
Burnout in health care providers working in the intensive care units of a tertiary care hospital, South India-a questionnaire-based survey.	2021	Canadian journal of respiratory therapy : CJRT = Revue canadienne de la therapie respiratoire : RCTR	Sanil, Meghana and Machado, Glevita and Nayak, Varun R	exclude
Burnout in Intensive Care Unit Workers during the Second Wave of the COVID-19 Pandemic: A Single Center Cross-Sectional Italian Study.	2021	International journal of environmental research and public health	Stocchetti, Nino and Segre, Giulia and Zanier, Elisa R and Zanetti, Michele and Campi, Rita and Scarpellini, Francesca and Clavenna, Antonio and Bonati, Maurizio	exclude
Burnout in the intensive care unit professionals.	2014	Indian journal of critical care medicine : peer-reviewed, official publication of Indian Society of Critical Care Medicine	Guntupalli, Kalpalatha K and Wachtel, Sherry and Mallampalli, Antara and Surani, Salim	exclude
Burnout syndrome and sleep quality in nurses.	2025	Revista brasileira de medicina do trabalho : publicacao oficial da Associacao Nacional de Medicina do Trabalho-ANAMT	Picagevicz, Maria Gabriela and da Silva, Joselici and Soares, Francyelle Dos Santos and Donin, Cristiane Buzanello and Bertolini, Gladson Ricardo Flor and Azevedo, Mﾃ｡rcia Rosﾃ｢ngela Buzanello	exclude
Caffeine in Preterm Infants and its Effect on Neonatal Sleep: A Systematic Review.	2025	Journal of clinical pharmacology	Denisova, Kristina and Diamandis, Nicholas and Tang, Jean Ee and Eng-Kohn, Mia and Willson, Gloria and Shrestha, Bikash and DeStefano, Alyssa and Lee, Jane and Merrin, Jacob and Lin, Zhichun and Kotlyar, Neli and Kessler, Amanda and Dosumu-Johnson, Ryan and Walsh, Kirwan and Lou, Yidan and Payano, Jeremy and van den Anker, John N	exclude
Caffeine preserves quiet sleep in preterm neonates.	2020	Pharmacology research & perspectives	Koch, Gilbert and Schﾃｶnfeld, Natalie and Jost, Kerstin and Atkinson, Andrew and Schulzke, Sven M and Pfister, Marc and Datta, Alexandre N	exclude
Calcium-dependent phospholipase A2 modulates infection-induced diaphragm dysfunction.	2016	American journal of physiology. Lung cellular and molecular physiology	Supinski, Gerald S and Alimov, Alexander P and Wang, Lin and Song, Xiao-Hong and Callahan, Leigh A	exclude
Calidad del sueﾃｱo en pacientes sometidos a cirugﾃｭa cardiaca durante el postoperatorio en cuidados intensivos.	2017	Enfermerﾃｭa Intensiva	Navarro-Garcﾃｭa, M. ﾃ・ and de Carlos Alegre, V. and Martinez-Oroz, A. and Irigoyen-Aristorena, M. I. and Elizondo-Sotro, A. and Indurain-Fernﾃ｡ndez, S. and Martorell-Gurucharri, A. and Sorbet-Amﾃｳstegui, M. R. and Prieto-Guembe, P. and Ordoﾃｱez-Ortigosa, E. and Garcﾃｭa-Aizpﾃｺn, Y. and Garcﾃｭa-Ganuza, R.	exclude
Calidad subjetiva del sueﾃｱo y descanso en pacientes hospitalizados en unidades mﾃｩdico-quirﾃｺrgicas.	2020	Agora de Enfermeria	Garcﾃｭa Sﾃ｡nchez, Laura and Blﾃzquez Piﾃｱa, ﾃngels	exclude
Can a collaborative subspecialty antimicrobial stewardship intervention have lasting effects?	2017	Infection	Shah, Kaushal B and Rimawi, Ramzy H and Mazer, Mark A and Cook, Paul P	exclude
Can a Multicenter Pneumonia Zero Bundle Reduce Ventilator-Associated Pneumonias?	2018	Critical care medicine	Rimawi, Ramzy Husam and Murphy, David J	exclude
Can donepezil facilitate weaning from mechanical ventilation in difficult to wean patients? An interventional pilot study.	2015	Daru : journal of Faculty of Pharmacy, Tehran University of Medical Sciences	Abbasi, Saeed and Farsaei, Shadi and Fazel, Kamran and Golzari, Samad Ej and Mahmoodpoor, Ata	exclude
Can donepezil facilitate weaning from mechanical ventilation in difficult to wean patients? An interventional pilot study.	2015	DARU: Journal of Pharmaceutical Sciences	Abbasi, Saeed and Farsaei, Shadi and Fazel, Kamran and Golzari, Samad E. J. and Mahmoodpoor, Ata	duplicate
Can earplugs improve the patient's perspective on increased sleep in the ICU?	2013	Communicating Nursing Research	Treat, Ryan	exclude
Can ICUs create more sleep by creating less noise?	2020	Intensive Care Medicine	Kamdar, Biren B. and Simons, Koen S. and Spronk, Peter E.	exclude
Can standardized sleep questionnaires be used to identify excessive daytime sleeping in older post-acute rehabilitation patients?	2012	Journal of the American Medical Directors Association	Skibitsky, Megan and Edelen, Maria Orlando and Martin, Jennifer L and Harker, Judith and Alessi, Cathy and Saliba, Debra	exclude
Can We Do Something About the Noise in Our Unit?...2018 National Teaching Institute Research Abstracts Presented at the AACN National Teaching Institute in Boston, Massachusetts, May 21-24, 2018.	2018	American Journal of Critical Care	Meehan, Patricia and O'Brien, Mary and Marine, Kathleen and Curley, Martha	exclude
Can we predict the future of respiratory failure prediction?	2025	Critical care (London, England)	Pearce, Alex K and Nemati, Shamim and Goligher, Ewan C and Hough, Catherine L and Holder, Andre L and Wardi, Gabriel and Yang, Philip and Boussina, Aaron and Lyons, Patrick G and Sahetya, Sarina and Malhotra, Atul and Rogers, Angela	exclude
Can We Prevent Delirium in the ICU?:.	2018	Critical Care Alert	AHC MEDIA	exclude
Can We Trust Observational Studies Using Propensity Scores in the Critical Care Literature? A Systematic Comparison With Randomized Clinical Trials.	2015	Critical care medicine	Kitsios, Georgios D and Dahabreh, Issa J and Callahan, Sean and Paulus, Jessica K and Campagna, Anthony C and Dargin, James M	exclude
Can Wearing Earplugs at Night Improve Sleep and Decrease Risk for Confusion?	2012	Critical Care Alert	Chlan, Linda L	exclude
Cancer Patients with Chronic Pain and Their Caregivers during COVID-19: A Descriptive Study.	2023	Nursing Reports	Costeira, Cristina and Paiva-Santos, Filipe and Pais, Nelson and Sousa, Ana Filipa and Paiva, Ivo and Carvalho, Dulce Helena and Rocha, Ana and Ventura, Filipa and Gray, Richard	exclude
Candida auris Invasive Infections during a COVID-19 Case Surge.	2021	Antimicrobial agents and chemotherapy	Hanson, Blake M and Dinh, An Q and Tran, Truc T and Arenas, Sebastian and Pronty, Darryl and Gershengorn, Hayley B and Ferreira, Tanira and Arias, Cesar A and Shukla, Bhavarth S	exclude
Candidemia in the Intensive Care Unit.	2017	Clinics in chest medicine	Epelbaum, Oleg and Chasan, Rachel	exclude
Capillary PO 2 does not adequately reflect arterial PO 2 in hypoxemic COPD patients.	2017	International journal of chronic obstructive pulmonary disease	Magnet, Friederike Sophie and Majorski, Daniel Sebastian and Callegari, Jens and Schwarz, Sarah Bettina and Schmoor, Claudia and Windisch, Wolfram and Storre, Jan Hendrik	exclude
Carbamazepine in manic-depressive illness: a new treatment.	1980	The American journal of psychiatry	Ballenger, J C and Post, R M	exclude
Carbon dioxide laser versus cold-steel supraglottoplasty: A comparison of post-operative outcomes.	2020	International journal of pediatric otorhinolaryngology	Yeung, Jeffrey C and Ali, Syed O and McKeon, Mallory G and Grenier, Samantha and Kawai, Kosuke and Rahbar, Reza and Watters, Karen F	exclude
Cardiac arrest after intragastric balloon insertion in a super-obese patient.	2009	Obesity surgery	Cubattoli, Lucia and Barneschi, Chiara and Mastrocinque, Egidio and Bonucci, Paola and Giomarelli, Pier Paolo	exclude
Cardiac arrest in the intensive care unit: An assessment of preventability.	2019	Resuscitation	Moskowitz, Ari and Berg, Katherine M and Cocchi, Michael N and Chase, Maureen and Yang, Jesse X and Sarge, Jennifer and Grossestreuer, Anne V and Sarge, Todd and O' Donoghue, Sharon and Donnino, Michael W	exclude
Cardiac arrhythmias: diagnosis and management. The bradycardias.	2002	Critical care and resuscitation : journal of the Australasian Academy of Critical Care Medicine	Durham, D and Worthley, L I G	exclude
Cardiac dysrhythmia during sleep in the critically ill: a pilot study.	1996	American Journal of Critical Care	Richards KC and Curry N and Lyons W and Todd B	exclude
Cardiac rehabilitation effects on quality of life in patients after acute myocardial infarction.	2006	Hippokratia	Antonakoudis, H and Kifnidis, K and Andreadis, A and Fluda, E and Konti, Z and Papagianis, N and Stamou, H and Anastasopoulou, E and Antonakoudis, G and Poulimenos, L	exclude
Cardiac surgery in patients with body mass index of 50 or greater.	2007	The Annals of thoracic surgery	Villavicencio, Mauricio A and Sundt, Thoralf M, 3rd and Daly, Richard C and Dearani, Joseph A and McGregor, Christopher G A and Mullany, Charles J and Orszulak, Thomas A and Puga, Francisco J and Schaff, Hartzell V	exclude
Cardiopulmonary Arrest and Resuscitation in the Prone Patient: An Adult Simulation Case for Internal Medicine Residents.	2021	MedEdPORTAL : the journal of teaching and learning resources	Sinha, Tejas and Stinehart, Kyle and Moorer, Cashay and Spitzer, Carleen	exclude
Cardiorespiratory and circadian clock markers in intensive care unit patients.	2024	Dental and medical problems	Jimﾃｩnez-Pastor, Josﾃｩ Manuel and Rodrﾃｭguez-Cortﾃｩs, Francisco and Lﾃｳpez-Soto, Pablo and Lﾃｳpez-Coleto, Luna and Cruz, Miguel Meira E	exclude
Cardiovascular chronobiology: implications for critical care nursing.	1998	Critical care nurse	Bridges, E J and Woods, S L	exclude
Cardiovascular Complications in Coronavirus Disease 2019-Pathogenesis and Management.	2023	Seminars in respiratory and critical care medicine	Restrepo, Marcos I and Marin-Corral, Judith and Rodriguez, Juan J and Restrepo, Valeria and Cavallazzi, Rodrigo	exclude
Cardiovascular Complications of Obstructive Sleep Apnea in the Intensive Care Unit and Beyond.	2022	Medicina (Kaunas, Lithuania)	Wahab, Abdul and Chowdhury, Arnab and Jain, Nitesh Kumar and Surani, Salim and Mushtaq, Hisham and Khedr, Anwar and Mir, Mikael and Jama, Abbas Bashir and Rauf, Ibtisam and Jain, Shikha and Korsapati, Aishwarya Reddy and Chandramouli, Mantravadi Srinivasa and Boike, Sydney and Attallah, Noura and Hassan, Esraa and Chand, Mool and Bawaadam, Hasnain Saifee and Khan, Syed Anjum	exclude
Cardiovascular Disease Update: Bradyarrhythmias.	2017	FP essentials	Barstow, Craig and McDivitt, Johnathan D	exclude
Cardiovascular Medication Use and Risk of Acute Exacerbation in Patients With Asthma-COPD Overlap (CVACO Study).	2022	Allergy, asthma & immunology research	Su, Vincent Yi-Fong and Ko, Szu-Wen and Chang, Yuh-Lih and Chou, Yueh-Ching and Lee, Hsin-Chen and Yang, Kuang-Yao and Chou, Kun-Ta and Hsu, Chia-Chen	exclude
Cardiovascular medicine. Cardiovascular chronobiology: implications for critical care nursing.	1998	Critical Care Nurse	Bridges EJ and Woods SL	exclude
Care bundle for preventing intraventricular hemorrhage in premature infants: a best practice implementation project.	2025	JBI Evidence Implementation	Solaz Garcﾃｭa, ﾃ〕varo and Ros Navarret, Rosario and Aguar Carrascosa, Marta and Valles Murcia, Nerea and Llorens, Roberto and Torrejﾃｳn Rodrﾃｭguez, Laura and Pinilla Gonzﾃ｡lez, Alejandro and Albornos-Muﾃｱoz, Laura and Escrig Fernﾃ｡ndez, Raquel	exclude
Care Needs of Highly Complex Chronic Patients in the Canary Islands: An Observational Study.	2023	Nursing Reports	Rodrﾃｭguez-ﾃ〕varo, Martﾃｭn and Fernﾃ｡ndez-Gutiﾃｩrrez, Domingo ﾃ］gel and Cabeza-Mora, Antonio and Barrios-Torres, Rosario and Brito-Brito, Pedro Ruymﾃ｡n	exclude
Care needs of older patients in the intensive care units.	2012	Journal of clinical nursing	Chang, Ching-Wen and Chen, Yuh-Min and Su, Ching-Ching	exclude
Care needs of older patients in the intensive care units.	2012	Journal of Clinical Nursing (John Wiley & Sons, Inc.)	Chang, Ching-Wen and Chen, Yuh-Min and Su, Ching-Ching	duplicate
Care of Adults With Intellectual and Developmental Disabilities: Traumatic Brain Injury.	2015	FP essentials	Jones, Kyle Bradford and Wilson, Benjamin and Weedon, Dean and Bilder, Deborah	exclude
Care of Critically Ill Patients with Human Immunodeficiency Virus.	2020	Annals of the American Thoracic Society	Garland, Joseph M and Levinson, Andrew and Wing, Edward	exclude
Care of the obesity surgery patient requiring immediate-level care or intensive care.	2001	Obesity surgery	Davidson, J E and Callery, C	exclude
Caregiver disruptions and sleep of high-risk infants.	1984	Heart & lung : the journal of critical care	Duxbury, M L and Henly, S J and Broz, L J and Armstrong, G D and Wachdorf, C M	exclude
Caregiver dissatisfaction with their child's participation in home activities after pediatric critical illness.	2020	BMC Pediatrics	Jarvis, Jessica M. and Fayed, Nora and Fink, Ericka L. and Choong, Karen and Khetani, Mary A.	exclude
Caregiver dissatisfaction with their child's participation in home activities after pediatric critical illness.	2020	BMC pediatrics	Jarvis, Jessica M and Fayed, Nora and Fink, Ericka L and Choong, Karen and Khetani, Mary A	duplicate
Caregiving and positioning effects on preterm infant states over 24 hours in a neonatal unit in Taiwan.	2012	Research in Nursing & Health	Liaw, Jen-Jiuan and Yang, Luke and Lo, Chyi and Yuh, Yeong-Seng and Fan, Hueng-Chuen and Chang, Yue-Cune and Chao, Shih-Ching	exclude
Caring hands, heavy minds: prevalence and associated factors of depression, anxiety, and stress symptoms among nurses in Mogadishu, Somalia.	2025	BMC Nursing	Mohamed, Nur Adam and Haji Mohamud, Rahma Yusuf and Mohamed, Yusuf Abdirisak and Ali, Abdiladhif Mohamed and Aden, Hassan Abdullahi and Hassan Hidigow, Abdishakur Mohamud and Mohamed, Abdullahi Ali and Gabow, Adan Ali and Hassan, Mohamed Sheikh and Sidow, Nor Osman and Osman, Iftin Mohamed	exclude
Case Fatality Rates for Patients with COVID-19 Requiring Invasive Mechanical Ventilation. A Meta-analysis.	2021	American journal of respiratory and critical care medicine	Lim, Zheng Jie and Subramaniam, Ashwin and Ponnapa Reddy, Mallikarjuna and Blecher, Gabriel and Kadam, Umesh and Afroz, Afsana and Billah, Baki and Ashwin, Sushma and Kubicki, Mark and Bilotta, Federico and Curtis, J Randall and Rubulotta, Francesca	exclude
Case report: a co-occurring case of severe <i>Mycoplasma pneumoniae</i> pneumonia and Anti-IgLON5 antibody-associated encephalitis in a pediatric patient.	2024	Frontiers in medicine	Ye, Zimao and Chen, Yuequn and Tian, Xin	exclude
Case report: Chlorpromazine and deep venous thrombosis.	2019	Mental illness	Reed, Matthew Joseph and Comeau, Sean and Wojtanowicz, Todd R and Sampathi, Bharat Reddy and Penev, Sofia and Bota, Robert	exclude
Case report: Severe laryngeal hemorrhage after withdrawal of a size 5 I-gel in elective surgery.	2009	Acta anaesthesiologica Belgica	Dangelser, G and Dincq, A S and Lawson, G and Collard, E	exclude
Catheter-associated urinary tract infection reduction in critical care units: a bundled care model.	2021	BMJ open quality	Van Decker, Stephanie Grana and Bosch, Nicholas and Murphy, Jaime	exclude
Causal effect of lifestyle and metabolic indicator with herpes zoster: a two-sample Mendelian randomization study.	2024	Frontiers in nutrition	Huang, Mingsheng and Liu, Yiheng and Chen, Cheng and Dai, Weiran	exclude
Causal inference can lead us to modifiable mechanisms and informative archetypes in sepsis.	2024	Intensive care medicine	Baillie, J Kenneth and Angus, Derek and Burnham, Katie and Calandra, Thierry and Calfee, Carolyn and Gutteridge, Alex and Hacohen, Nir and Khatri, Purvesh and Langley, Raymond and Ma'ayan, Avi and Marshall, John and Maslove, David and Prescott, Hallie C and Rowan, Kathy and Scicluna, Brendon P and Seymour, Christopher and Shankar-Hari, Manu and Shapiro, Nathan and Joost Wiersinga, W and Singer, M…	exclude
Causes and consequences of inadequate management of acute pain.	2010	Pain medicine (Malden, Mass.)	Sinatra, Raymond	exclude
Causes and effects of lack of sleep in hospitalized children.	2020	Archivos argentinos de pediatria	Vecchi, Carlos R	exclude
Causes of Excessive Daytime Sleepiness in Patients with Acute Stroke--A Polysomnographic Study.	2016	Journal of Stroke & Cerebrovascular Diseases	Klobuﾄ肱ﾃｭkovﾃ｡, Katarﾃｭna and ﾅiarnik, Pavel and ﾄ径rnickﾃ｡, Zuzana and Kollﾃ｡r, Branislav and Turﾄ催｡ni, Peter	exclude
Causes of ICU psychosis: the environmental factors.	1999	Nursing in critical care	Gelling, L	exclude
Causes, Consequences, and Treatments of Sleep and Circadian Disruption in the ICU.	2023	American Journal of Respiratory & Critical Care Medicine	Knauert, Melissa P. and Ayas, Najib T. and Bosma, Karen J. and Drouot, Xavier and Heavner, Mojdeh S. and Owens, Robert L. and Watson, Paula L. and Wilcox, M. Elizabeth and Anderson, Brian J. and Cordoza, Makayla L. and Devlin, John W. and Elliott, Rosalind and Gehlbach, Brian K. and Girard, Timothy D. and Kamdar, Biren B. and Korwin, Amy S. and Lusczek, Elizabeth R. and Parthasarathy, Sairam and …	duplicate
Causes, Consequences, and Treatments of Sleep and Circadian Disruption in the ICU: An Official American Thoracic Society Research Statement.	2023	American journal of respiratory and critical care medicine	Knauert, Melissa P and Ayas, Najib T and Bosma, Karen J and Drouot, Xavier and Heavner, Mojdeh S and Owens, Robert L and Watson, Paula L and Wilcox, M Elizabeth and Anderson, Brian J and Cordoza, Makayla L and Devlin, John W and Elliott, Rosalind and Gehlbach, Brian K and Girard, Timothy D and Kamdar, Biren B and Korwin, Amy S and Lusczek, Elizabeth R and Parthasarathy, Sairam and Spies, Claudia …	exclude
CE: A Prone Positioning Protocol for Awake, Nonintubated Patients with COVID-19.	2021	The American journal of nursing	Joseph, Bridgid and Mackinson, Lynn G and Sokol-Hessner, Lauge and Law, Anica C and DeSanto-Madeya, Susan	exclude
CE: Managing Pain in Critically Ill Adults: A Holistic Approach.	2020	The American journal of nursing	Delgado, Sarah A	exclude
CE: Original Research: Recognizing Delirium in Hospitalized Children: A Systematic Review of the Evidence on Risk Factors and Characteristics.	2018	The American journal of nursing	Holly, Cheryl and Porter, Sallie and Echevarria, Mercedes and Dreker, Margaret and Ruzehaji, Sevara	exclude
Cefepime pharmacokinetics in adult extracorporeal membrane oxygenation patients.	2024	Pulmonary pharmacology & therapeutics	Zheng, Lily and Alshaer, Mohammad H and Peloquin, Charles and Venugopalan, Veena and Alnuaimat, Hassan M and Converse, Maureen	exclude
Cefepime Pharmacokinetics in Patients Receiving Extracorporeal Membrane Oxygenation.	2025	Therapeutic drug monitoring	Maranchick, Nicole F and Jaudon, Andrew and Aparanji, Siya and Carruthers, Emma and Rodriguez, Nathalia and Phillips, Cristina and Knott, David and Shahmohammadi, Abbas and Peloquin, Charles A and Alshaer, Mohammad H	exclude
Central and Mixed Venous O 2 Saturation.	2020	Turkish journal of anaesthesiology and reanimation	Gutierrez, Guillermo	exclude
Central Apnea of Prematurity: Does Sex Matter?	2021	American journal of perinatology	Nagraj, V Peter and Lake, Douglas E and Kuhn, Louise and Moorman, J Randall and Fairchild, Karen D	exclude
Central Apnea of Prematurity: Does Sex Matter?	2021	American Journal of Perinatology	Nagraj, V. Peter and Lake, Douglas E. and Kuhn, Louise and Moorman, J. Randall and Fairchild, Karen D.	duplicate
Central Sleep Apnea Syndrome Can Complicate Neuromyelitis Optica Spectrum Disorder: A Case Report.	2020	Frontiers in pediatrics	Morelli, Cﾃｩline and Aeby, Alec and Scaillet, Sonia and Boitsios, Grammatina and Vens, Daphnﾃｩ and Prigogine, Cynthia and Biarent, Dominique and Vicinanza, Alfredo	exclude
Central Sleep Apnoea Is Related to the Severity and Short-Term Prognosis of Acute Coronary Syndrome.	2016	PloS one	Florﾃｩs, Marina and de Batlle, Jordi and Sﾃ｡nchez-de-la-Torre, Alicia and Sﾃ｡nchez-de-la-Torre, Manuel and Aldomﾃ｡, Albina and Worner, Fernando and Galera, Estefanﾃｭa and Seminario, Asunciﾃｳn and Torres, Gerard and Dalmases, Mireia and Montserrat, Josep M and Garmendia, Onintza and Barbﾃｩ, Ferran	exclude
Central venous pressure waveform analysis during sleep/rest: a novel approach to enhance intensive care unit post-extubation monitoring of extubation failure.	2024	Journal of clinical monitoring and computing	Fava de Lima, Felipe and Siqueira de Nﾃｳbrega, Raquel and Cesare Biselli, Paolo Josﾃｩ and Takachi Moriya, Henrique	exclude
Cerebral and Renal Oxygenation in Infants Undergoing Laparoscopic Gastrostomy Tube Placement.	2020	The Journal of surgical research	Muﾃｱoz, Amanda and Tan, John and Hopper, Andrew and Vannix, Rosemary and Carter, Harmony and Woodfin, Michelle and Blood, Arlin and Baerg, Joanne	exclude
Cerebral function monitoring during the first week of life in extremely small low birthweight (ESLBW) infants.	1991	Neuropediatrics	Hellstrﾃｶm-Westas, L and Rosﾃｩn, I and Svenningsen, N W	exclude
Cerebral near-infrared spectroscopy guided neonatal intensive care management for the preterm infant.	2024	Pediatric research	Pellicer, Adelina and de Boode, Willem and Dempsey, Eugene and Greisen, Gorm and Mintzer, Jonathan and Naulaers, Gunnar and Pichler, Gerhard and Roehr, Charles Christoph and Roll, Claudia and Schwarz, Christoph and da Costa, Cristine Sortica and Kooi, Elisabeth and ESPR Special Interest Group 窶儂ear InfraRed Spectroscopy窶・(NIRS)	exclude
Cerebral oxygenation during cardiopulmonary exercise testing in cardiorespiratory diseases: A systematic review.	2023	Heart & Lung	Galdino, Gabriela Aguiar Mesquita and Rehder-Santos, Patrﾃｭcia and Linares, Stephanie Nogueira and Beltrame, Thomas and Catai, Aparecida Maria	exclude
Cerebral oxygenation during cardiopulmonary exercise testing in cardiorespiratory diseases: A systematic review.	2023	Heart & lung : the journal of critical care	Galdino, Gabriela Aguiar Mesquita and Rehder-Santos, Patrﾃｭcia and Linares, Stephanie Nogueira and Beltrame, Thomas and Catai, Aparecida Maria	duplicate
Cerebrospinal fluid orexin-A levels in systemic lupus erythematosus patients presenting with excessive daytime sleepiness.	2018	Lupus	Suzuki, K and Miyamoto, M and Miyamoto, T and Matsubara, T and Inoue, Y and Iijima, M and Mizuno, S and Horie, J and Hirata, K and Shimizu, T and Kanbayashi, T	exclude
Cesarean delivery in the obese parturient: anesthetic considerations.	2011	Women's health (London, England)	Loubert, Christian and Fernando, Roshan	exclude
Challenges and opportunities associated with studying sleep in critically ill adults.	2008	AACN Advanced Critical Care	Redeker NS	exclude
Challenges and opportunities associated with studying sleep in critically ill adults.	2008	AACN advanced critical care	Redeker, Nancy S	duplicate
Challenges for a broad international implementation of the current severe community-acquired pneumonia guidelines.	2024	Intensive care medicine	Salluh, Jorge I F and Pﾃｳvoa, Pedro and Beane, Abi and Kalil, Andre and Sendagire, Cornelius and Sweeney, Daniel A and Pilcher, David and Polverino, Eva and Tacconelli, Evelina and Estenssoro, Elisa and Frat, Jean-Pierre and Ramirez, Julio and Reyes, Luis Felipe and Roca, Oriol and Nseir, Saad and Nobre, Vandack and Lisboa, Thiago and Martin-Loeches, Ignacio	exclude
Challenges in Preparing and Managing the Critical Care Services for a Large Urban Area During COVID-19 Outbreak: Perspective From Delhi.	2020	Journal of cardiothoracic and vascular anesthesia	Tempe, Deepak K and Khilnani, Gopi C and Passey, J C and Sherwal, B L	exclude
Challenges in providing critical care for patients with anti-N-methyl-D-aspartate receptor encephalitis.	2014	Chest	Howard, Christopher M and Kass, Joseph S and Bandi, Venkata D P and Guntupalli, Kalpalatha K	exclude
Challenges in severe community-acquired pneumonia: a point-of-view review.	2019	Intensive care medicine	Torres, Antoni and Chalmers, James D and Dela Cruz, Charles S and Dominedﾃｲ, Cristina and Kollef, Marin and Martin-Loeches, Ignacio and Niederman, Michael and Wunderink, Richard G	exclude
Challenges of Delirium Management in Patients with Traumatic Brain Injury: From Pathophysiology to Clinical Practice.	2021	Current neuropharmacology	Roberson, Shawniqua Williams and Patel, Mayur B and Dabrowski, Wojciech and Ely, E Wesley and Pakulski, Cezary and Kotfis, Katarzyna	exclude
Challenges with reinforcement learning model transportability for sepsis treatment in emergency care.	2025	NPJ digital medicine	Nauka, Peter C and Kennedy, Jason N and Brant, Emily B and Komorowski, Matthieu and Pirracchio, Romain and Angus, Derek C and Seymour, Christopher W	exclude
Change in inappropriate critical care over time.	2020	Journal of critical care	Neville, Thanh H and Wiley, Joshua F and Kardouh, Miramar and Curtis, J Randall and Yamamoto, Myrtle C and Wenger, Neil S	exclude
Changes in Breathing Patterns after Surgery in Severe Laryngomalacia.	2021	Children (Basel, Switzerland)	Cialente, Fabrizio and Meucci, Duino and Tropiano, Maria Luisa and Salvati, Antonio and Torsello, Miriam and Savignoni, Ferdinando and Landolfo, Francesca and Dotta, Andrea and Trozzi, Marilena	exclude
Changes in Physical Function, Cognitive Function, Mental Health, and Sleep Quality After Cardiac Surgeries and Procedures.	2025	Nursing Reports	Kawahara, Yoshimi and Nakanishi, Nobuto and Nomura, Keiko and Doi, Satoshi and Oto, Jun	exclude
Changes of immune-related factors in the blood of schizophrenia and bipolar disorder patients receiving monotherapy.	2022	Translational psychiatry	Duan, Fangyuan and Zhao, Shunan and Xia, Cuihua and Ren, Zongyao and Yuan, Ning and Xie, Li and Wang, Le and Xiong, Yifan and Yu, Pei and Chen, Yu and Tian, Jianghua and Dai, Jiacheng and Lu, Jiaqi and Xia, Yan and Liu, Xuejun and Chen, Chao and Liu, Chunyu	exclude
Characterisation of ICU sleep by a commercially available activity tracker and its agreement with patient-perceived sleep quality.	2020	BMJ open respiratory research	Louzon, Patricia R and Andrews, Jessica L and Torres, Xavier and Pyles, Eric C and Ali, Mahmood H and Du, Yuan and Devlin, John W	exclude
Characterisation of sleep in intensive care using 24-hour polysomnography: an observational study.	2013	Critical care (London, England)	Elliott, Rosalind and McKinley, Sharon and Cistulli, Peter and Fien, Mary	exclude
Characteristics and outcome of patients admitted to the ICU following bariatric surgery.	2009	Obesity surgery	van den Broek, Renee J C and Buise, Marc P and van Dielen, Francois M and Bindels, Alexander J G H and van Zundert, Andrﾃｩ A J and Smulders, J Frans	exclude
Characteristics and outcomes of HIV-1-infected patients with acute respiratory distress syndrome.	2015	Journal of critical care	Nirappil, Freny J and Maheshwari, Ana and Andrews, Joel and Martin, Greg S and Esper, Annette M and Cribbs, Sushma K	exclude
Characteristics and Outcomes of Individuals With Pre-existing Kidney Disease and COVID-19 Admitted to Intensive Care Units in the United States.	2021	American journal of kidney diseases : the official journal of the National Kidney Foundation	Flythe, Jennifer E and Assimon, Magdalene M and Tugman, Matthew J and Chang, Emily H and Gupta, Shruti and Shah, Jatan and Sosa, Marie Anne and Renaghan, Amanda DeMauro and Melamed, Michal L and Wilson, F Perry and Neyra, Javier A and Rashidi, Arash and Boyle, Suzanne M and Anand, Shuchi and Christov, Marta and Thomas, Leslie F and Edmonston, Daniel and Leaf, David E	exclude
Characteristics and Outcomes of Patients With Frailty Admitted to ICU With Coronavirus Disease 2019: An Individual Patient Data Meta-Analysis.	2022	Critical care explorations	Subramaniam, Ashwin and Anstey, Christopher and Curtis, J Randall and Ashwin, Sushma and Ponnapa Reddy, Mallikarjuna and Aliberti, Mﾃ｡rlon Juliano Romero and Avelino-Silva, Thiago Junqueira and Welch, Carly and Koduri, Gouri and Prowle, John R and Wan, Yize I and Laurent, Michaﾃｫl R and Marengoni, Alessandra and Lim, Jun Pei and Pilcher, David and Shekar, Kiran	exclude
Characteristics and Outcomes of Ptyalism Gravidarum.	2018	The Israel Medical Association journal : IMAJ	Bronshtein, Moshe and Gover, Ayala and Beloosesky, Ron and Dabaja, Hanin and Ginsberg, Yuval and Weiner, Zeev and Khatib, Nizar	exclude
Characteristics and Outcomes of US Patients Hospitalized With COVID-19.	2022	American journal of critical care : an official publication, American Association of Critical-Care Nurses	Peltan, Ithan D and Caldwell, Ellen and Admon, Andrew J and Attia, Engi F and Gundel, Stephanie J and Mathews, Kusum S and Nagrebetsky, Alexander and Sahetya, Sarina K and Ulysse, Christine and Brown, Samuel M and Chang, Steven Y and Goodwin, Andrew J and Hope, Aluko A and Iwashyna, Theodore J and Johnson, Nicholas J and Lanspa, Michael J and Richardson, Lynne D and Vranas, Kelly C and Angus, Der…	exclude
Characteristics and Risk Factors of Acute Delirium in Hospitalized Children...28th Annual Scientific Session, June 2-6, 2017, Baltimore, Maryland.	2016	Nursing Research	Ruzehaji, Sevara	exclude
Characteristics of heart period variability in intubated very low birth weight infants with respiratory disease.	2004	Biology of the neonate	Smith, Sandra L and Doig, Alexa K and Dudley, William N	exclude
Characteristics of infants or children presenting to outpatient bronchopulmonary dysplasia clinics in the United States.	2021	Pediatric pulmonology	Collaco, Joseph M and Agarwal, Amit and Austin, Eric D and Hayden, Lystra P and Lai, Khanh and Levin, Jonathan and Manimtim, Winston M and Moore, Paul E and Sheils, Catherine A and Tracy, Michael C and Alexiou, Stamatia and Baker, Christopher D and Cristea, A Ioana and Fierro, Julie L and Rhein, Lawrence M and Villafranco, Natalie and Nelin, Leif D and McGrath-Morrow, Sharon A	exclude
Characteristics of Older Adults in Primary Care Who May Benefit From Primary Palliative Care in the U.S.	2018	Journal of pain and symptom management	Dudley, Nancy and Ritchie, Christine S and Wallhagen, Margaret I and Covinsky, Kenneth E and Cooper, Bruce A and Patel, Kanan and Stijacic Cenzer, Irena and Chapman, Susan A	exclude
Characteristics of Post-ICU and Post-COVID Recovery Clinics in 29 U.S. Health Systems.	2022	Critical care explorations	Danesh, Valerie and Boehm, Leanne M and Eaton, Tammy L and Arroliga, Alejandro C and Mayer, Kirby P and Kesler, Shelli R and Bakhru, Rita N and Baram, Michael and Bellinghausen, Amy L and Biehl, Michelle and Dangayach, Neha S and Goldstein, Nir M and Hoehn, K Sarah and Islam, Marjan and Jagpal, Sugeet and Johnson, Annie B and Jolley, Sarah E and Kloos, Janet A and Mahoney, Eric J and Maley, Jason…	exclude
Characteristics, management and changing incidence of children with empyema in a paediatric intensive care unit.	2022	Journal of paediatrics and child health	Subhi, Rami and Gelbart, Ben and Ching, Natasha and Thompson, Jenny and Osowicki, Joshua and Rozen, Thomas H and Shanthikumar, Shivanthan and Teague, Warwick and Duke, Trevor	exclude
Characteristics, Outcomes and Recovery of Patients 65 Years or Older Admitted to Swedish Intensive Care Units: A Protocol for a Longitudinal Observational Multicentre Study.	2025	Nursing in Critical Care	Sundberg, Fredrika and Kjellsdotter, Anna and Lindberg, Elisabeth and Backman, Emma and Israelsson窶心kogsberg, ﾃ・a	exclude
Characterization of hospital airborne SARS-CoV-2.	2021	Respiratory research	Stern, Rebecca A and Koutrakis, Petros and Martins, Marco A G and Lemos, Bernardo and Dowd, Scot E and Sunderland, Elsie M and Garshick, Eric	exclude
Characterization of Nocturnal Neuroactive Medication Use and Related Sleep Documentation in Critically Ill Adults.	2021	Critical care explorations	Hamidi, Arzo and Roberts, Russel J and Weinhouse, Gerald L and Szumita, Paul M and Degrado, Jeremy R and Dube, Kevin M and Kovacevic, Mary P and Choi, Mia and Sevinsky, Regan and Duprey, Matthew S and Devlin, John W	exclude
Characterization of Post-COVID-19 Clinical Manifestations Among Patients Visiting a Post-COVID-19 Clinic in a Tertiary Care Center: A Descriptive Study.	2023	Cureus	C, Sivaselvi and Rajaram, Manju and Ramakrishnan, Jayalakshmi and Govindaraj, Vishnukanth and Mahesh Babu, Vemuri and Adithan, Subathra and Wyawahare, Mukta	exclude
Characterizing the Use of Time-Limited Trials in Patients With Acute Respiratory Failure: A Prospective, Single-Center Observational Study.	2024	Critical care explorations	Moy, Joy X and Law, Anica C and Stalter, Lily N and Peliska, Michael D and Palmer, Geralyn and Hanlon, Bret M and Mortenson, Sean and Viglianti, Elizabeth M and Wiegmann, Douglas A and Kruser, Jacqueline M	exclude
Checklists and consistency of care after resuscitation from in-hospital cardiac arrest: A pilot study.	2023	Journal of hospital medicine	Raikhel, Andrew V and Carlbom, David J and Ferraro, Stephen and Schulte, Vera and Johnson, Nicholas J and Town, James A	exclude
Chemotherapy-induced acute psychosis in a patient with malignant germ cell tumour.	2015	BMJ case reports	Puangthong, Umamon and Pongpirul, Krit	exclude
Children's and adolescents' lifestyle factors associated with physical activity in five Mediterranean countries: the DELICIOUS project.	2025	Frontiers in public health	Rosi, Alice and Scazzina, Francesca and Touriz Bonifaz, Maria Antonieta and Giampieri, Francesca and Ammar, Achraf and Trabelsi, Khaled and Abdelkarim, Osama and Aly, Mohamed and Frias-Toral, Evelyn and Pons, Juancho and Vﾃ｡zquez-Araﾃｺjo, Laura and Alemany-Iturriaga, Josep and Monasta, Lorenzo and Decembrino, Nunzia and Mata, Ana and Chacﾃｳn, Adriﾃ｡n and Busﾃｳ, Pablo and Grosso, Giuseppe	exclude
Chinese medicine for residual symptoms of COVID-19 recovered patients (long COVID)-A double-blind, randomized, and placebo-controlled clinical trial protocol.	2023	Frontiers in medicine	Sum, Chi Him and Ching, Jessica Yuet Ling and Song, Tianhe and Cheong, Pui Kuan and Lo, Cho Wing and Lai, Mei Kwan and Chia, Chon Pin and Chan, Kam Leung and Mak, Wing Yan and Leung, Ka Chun and Leung, Sin Bond and Zhang, Hongwei and Lin, Zhixiu	exclude
Choice of Postintubation Sedation Strategy by Sex: A Conjoint Analysis.	2024	Clinical therapeutics	Raymond-King, Caroline and Cook, Ryan and Beekman, Rachel and Buckley, Ryan and Johnson, Nicholas J and Hsu, Cindy H and Perman, Sarah	exclude
Choosing and using screening criteria for palliative care consultation in the ICU: a report from the Improving Palliative Care in the ICU (IPAL-ICU) Advisory Board.	2013	Critical care medicine	Nelson, Judith E and Curtis, J Randall and Mulkerin, Colleen and Campbell, Margaret and Lustbader, Dana R and Mosenthal, Anne C and Puntillo, Kathleen and Ray, Daniel E and Bassett, Rick and Boss, Renee D and Brasel, Karen J and Frontera, Jennifer A and Hays, Ross M and Weissman, David E	exclude
Choosing Wisely For Critical Care: The Next Five.	2021	Critical care medicine	Zimmerman, Jerry J and Harmon, Lori A and Smithburger, Pamela L and Chaykosky, Darlene and Heffner, Alan C and Hravnak, Marilyn and Kane, Jason M and Kayser, Joshua B and Lane-Fall, Meghan B and Matos, Renee I and Mauricio, Riza V and Murphy, David J and Nurok, Michael and Reddy, Anita J and Ringle, Eric and Seferian, Edward G and Smalls-Mantey, Norma M and To, Kathleen B and Kaplan, Lewis J	exclude
Choosing wisely in critical care: maximizing value in the ICU.	2014	Chest	Angus, Derek C and Deutschman, Clifford S and Hall, Jesse B and Wilson, Kevin C and Munro, Cindy L and Hill, Nicholas S	exclude
Chronic disorders of consciousness following coma: Part one: medical issues.	2013	CHEST	Luce, John M	exclude
Chronic Obstructive Pulmonary Disease is Not Associated with In-Hospital Mortality in COVID-19: An Observational Cohort Analysis.	2022	International journal of chronic obstructive pulmonary disease	Toppen, William and Yan, Peter and Markovic, Daniela and Shover, Carolyn M and Buhr, Russell G and Fulcher, Jennifer A and Tashkin, Donald P and Barjaktarevic, Igor	exclude
Chronic obstructive pulmonary disease phenotype desaturator with hypoxic vascular remodelling and pulmonary hypertension obtained by cluster analysis.	2012	Multidisciplinary respiratory medicine	Toraldo, Domenico Maurizio and Minelli, Mauro and De Nuccio, Francesco and Nicolardi, Giuseppe	exclude
Chronic pain in in survivors of critical illness: prevalence and associated psychological disorders.	2022	Professioni Infermieristiche	Damico, Vincenzo and Murano, Liana and Dal Molin, Alberto	exclude
Chronic pain in in survivors of critical illness: prevalence and associated psychological disorders.	2022	Professioni infermieristiche	Damico, Vincenzo and Murano, Liana and Dal Molin, Alberto	duplicate
Chronic respiratory disease and survival outcomes after extracorporeal membrane oxygenation.	2021	Respiratory research	Oh, Tak Kyu and Cho, Hyoung-Won and Lee, Hun-Taek and Song, In-Ae	exclude
Chronic respiratory disease and survival outcomes after extracorporeal membrane oxygenation.	2021	Respiratory Research	Oh, Tak Kyu and Cho, Hyoung-Won and Lee, Hun-Taek and Song, In-Ae	duplicate
Chronic sleep disorders in survivors of the acute respiratory distress syndrome.	2009	Intensive care medicine	Lee, Christie M and Herridge, Margaret S and Gabor, Jonathan Y and Tansey, Catherine M and Matte, Andrea and Hanly, Patrick J	exclude
Chronic sleep disorders in survivors of the acute respiratory distress syndrome.	2009	Intensive Care Medicine	Lee CM and Herridge MS and Gabor JY and Tansey CM and Matte A and Hanly PJ and Lee, Christie M and Herridge, Margaret S and Gabor, Jonathan Y and Tansey, Catherine M and Matte, Andrea and Hanly, Patrick J	duplicate
'Chronomics' in ICU: circadian aspects of immune response and therapeutic perspectives in the critically ill.	2014	Intensive care medicine experimental	Papaioannou, Vasilios and Mebazaa, Alexandre and Plaud, Benoﾃｮt and Legrand, Matthieu	exclude
Chrononutrition in Critical Illness.	2025	Nutrition Reviews	Sagun, Eylul and Akyol, Asli and Kaymak, Cetin	exclude
Chrononutrition in Critical Illness.	2024	Nutrition reviews	Sagun, Eylul and Akyol, Asli and Kaymak, Cetin	exclude
Ciguatera caused by consumption of humphead wrasse.	2013	Toxicon : official journal of the International Society on Toxinology	Chan, Thomas Y K	exclude
Circadian activity rhythms for mothers with an infant in ICU.	2010	Frontiers in neurology	Lee, Shih-Yu and Lee, Kathryn A and Aycock, Dawn and Decker, Michael	exclude
Circadian Biology and Its Importance to Intensive Care Unit Care and Outcomes.	2019	Seminars in respiratory and critical care medicine	Gao, Catherine A and Knauert, Melissa P	exclude
Circadian disruption: New clinical perspective of disease pathology and basis for chronotherapeutic intervention.	2016	Chronobiology international	Smolensky, Michael H and Hermida, Ramon C and Reinberg, Alain and Sackett-Lundeen, Linda and Portaluppi, Francesco	exclude
Circadian dysrhythmias in the intensive care unit.	2015	Critical care clinics	Billings, Martha E and Watson, Nathaniel F	exclude
Circadian Factors in Stroke: A Clinician's Perspective.	2023	Cardiology and therapy	Korostovtseva, Lyudmila S and Kolomeichuk, Sergey N	exclude
Circadian Hygiene in the ICU Environment (CHIE) study.	2023	Critical care and resuscitation : journal of the Australasian Academy of Critical Care Medicine	Boots, Rob and Mead, Gabrielle and Rawashdeh, Oliver and Bellapart, Judith and Townsend, Shane and Paratz, Jenny and Garner, Nicholas and Clement, Pierre and Oddy, David	exclude
Circadian pattern of acute, neuroleptic-induced dystonic reactions.	1996	The American journal of psychiatry	Mazurek, M F and Rosebush, P I	exclude
Circadian Rhythm Disruption in the Critically Ill: An Opportunity for Improving Outcomes.	2016	Critical care medicine	Oldham, Mark A and Lee, Hochang B and Desan, Paul H	exclude
Circadian Rhythm Disruption in the Critically Ill: An Opportunity for Improving Outcomes.	2016	Critical Care Medicine	Oldham, Mark A. and Lee, Hochang B. and Desan, Paul H.	duplicate
Circadian rhythm disturbance and delirium in ICU patients: a prospective cohort study.	2023	BMC anesthesiology	Li, Jingjing and Cai, Shining and Liu, Xiao and Mei, Jinghua and Pan, Wenyan and Zhong, Ming and Zhang, Yuxia	exclude
Circadian Rhythmicity of Vital Signs at Intensive Care Unit Discharge and Outcome of Traumatic Brain Injury.	2022	American journal of critical care : an official publication, American Association of Critical-Care Nurses	Boots, Rob and Xue, George and Tromp, Dirk and Rawashdeh, Oliver and Bellapart, Judith and Townsend, Shane and Rudd, Michael and Winter, Craig and Mitchell, Gary and Garner, Nicholas and Clement, Pierre and Karamujic, Nermin and Zappala, Christopher	exclude
Circadian rhythms in the pediatric intensive care unit.	2002	Circadian Rhythms in the Pediatric Intensive Care Unit	Carno M	exclude
Circadian rhythms, metabolism, and nutrition support in critically ill adult patients: a narrative review.	2025	Current opinion in clinical nutrition and metabolic care	Chiu, Yu-Hsiang and Sharma, Anushka and Dashti, Hassan S	exclude
Circadian types, sleep disturbances and medication errors in Korean rotating shift ICU nurses.	2014	CONNECT: The World of Critical Care Nursing	Young Hee Yi and Su Jung Choi	exclude
Circadian variation in stroke onset: Differences between ischemic and hemorrhagic stroke and weekdays versus weekends.	2023	Journal of stroke and cerebrovascular diseases : the official journal of National Stroke Association	Pariona-Vargas, Fatima and Mun, Katherine T and Lo, Eng H and Starkman, Sidney and Sanossian, Nerses and Hosseini, Mersedeh Bahr and Stratton, Samuel and Eckstein, Marc and Conwit, Robin A and Liebeskind, David S and Sharma, Latisha K and Rao, Neal M and Shkirkova, Kristina and Avila, Gilda and Kim-Tenser, May A and Saver, Jeffrey L	exclude
Circadian variations in acute myocardial infarction: patients or health care delivery?	2003	Journal of the American College of Cardiology (JACC)	Spencer FA and Becker RC and Spencer, Frederick A and Becker, Richard C	exclude
Circulating markers of angiogenesis and endotheliopathy in COVID-19.	2020	Pulmonary circulation	Pine, Alexander B and Meizlish, Matthew L and Goshua, George and Chang, C-Hong and Zhang, Hanming and Bishai, Jason and Bahel, Parveen and Patel, Amisha and Gbyli, Rana and Kwan, Jennifer M and Won, Christine H and Price, Christina and Dela Cruz, Charles S and Halene, Stephanie and van Dijk, David and Hwa, John and Lee, Alfred I and Chun, Hyung J	exclude
Circumstances surrounding the deaths of children due to asthma. A case-control study.	1989	American journal of diseases of children (1960)	Miller, B D and Strunk, R C	exclude
Classical Chinese Medicine Correlations to Homeostasis: Treating Chronic Pain &amp; Disease.	2025	Acupuncture Today	Archuleta, Amanda	exclude
Classifying COVID-19 hospitalizations in epidemiology cohort studies: The C4R study.	2025	PloS one	Oelsner, Elizabeth C and Krishnaswamy, Akshaya and Rustamov, Rafail and Balte, Pallavi P and Ali, Tauqeer and Allen, Norrina B and Andrews, Howard F and Anugu, Pramod and Arynchyn, Alexander and Bateman, Lori A and Cai, Jianwen and Chang, Harry and Chen, Lucas and Elkind, Mitchell S V and Floyd, James S and Gabriel, Kelley Pettee and Gharib, Sina A and Gutierrez, Jose D and Stukovsky, Karen Hinck…	exclude
Click and learn: a longitudinal interprofessional case-based sepsis education curriculum.	2024	BMJ open quality	Heslin, Samita M and Qadeer, Asem and Kotarba, AnnMarie E and Ahmad, Sahar and Morley, Eric J	exclude
Clinical and biologic profiles of patients with acute respiratory distress syndrome by prevalence of chronic obstructive pulmonary disease or emphysema; a cohort study.	2024	Respiratory research	Nath, Sridesh and Qurashi, Hafiz and Kitsios, Georgios D and Bain, William and Aneis, Hamam and Suber, Tomeka and Prendergast, Niall and Hensley, Matthew and Schaefer, Caitlin and Zhang, Yingze and Bon, Jessica and McVerry, Bryan J and Evankovich, John and Shah, Faraaz Ali	exclude
Clinical and Epidemiological Characteristics of COVID-19 Patients in Chongqing China.	2020	Frontiers in public health	Yang, Ao and Qiu, Qian and Kong, Xianghua and Sun, Yanyu and Chen, Tingying and Zuo, Yujie and Yuan, Danfeng and Dai, Wei and Zhou, Jihong and Peng, Anzhou	exclude
Clinical and Hemodynamic Associations and Prognostic Implications of Ventilatory Efficiency in Patients With Preserved Left Ventricular Systolic Function.	2020	Circulation. Heart failure	Nayor, Matthew and Xanthakis, Vanessa and Tanguay, Melissa and Blodgett, Jasmine B and Shah, Ravi V and Schoenike, Mark and Sbarbaro, John and Farrell, Robyn and Malhotra, Rajeev and Houstis, Nicholas E and Velagaleti, Raghava S and Moore, Stephanie A and Baggish, Aaron L and O'Connor, George T and Ho, Jennifer E and Larson, Martin G and Vasan, Ramachandran S and Lewis, Gregory D	exclude
Clinical and hemostatic responses to treatment in ventilator-associated pneumonia: role of bacterial pathogens.	2007	Critical care medicine	El Solh, Ali A and Choi, Goda and Schultz, Marcus J and Pineda, Lilibeth A and Mankowski, Corey	exclude
Clinical and System-Level Factors Driving Donor Lung Utilization Decisions: A Qualitative Study.	2025	Annals of the American Thoracic Society	Koons, Brittany and Mendez, James D and Anderson, Michaela R and Cantu, Edward and Hartwig, Matthew and Merlo, Christian and Pandya, Krishna and Vail, Emily and Singer, Jonathan P and Christie, Jason D	exclude
Clinical benefits of music-based interventions on preterm infants' health: A systematic review of randomised trials.	2022	Acta paediatrica (Oslo, Norway : 1992)	Costa, Victor Seabra and Bﾃｼndchen, Daiana Cristine and Sousa, Helena and Pires, Leandra Bﾃｼndchen and Felipetti, Francielly Andressa	exclude
Clinical case studies with the Respironics BiPAP S/T-D device.	1993	RRT: Canadian Journal of Respiratory Therapy	Gauvreau D	exclude
Clinical Characteristics and Mid-Term Outcomes of Non-Elderly Obese Patients with Acute Decompensated Heart Failure in Japan.	2018	International heart journal	Ito, Miyuki and Wada, Hiroshi and Sakakura, Kenichi and Ibe, Tatsuro and Ugata, Yusuke and Fujita, Hideo and Momomura, Shin-Ichi	exclude
Clinical Characteristics and Mortality-Associated Factors in COVID-19 Critical Patients in a Portuguese ICU.	2022	Cureus	Costa, Laura and Martins, Josﾃｩ and Costa, Marina and Oliveira, Ana Isabel and Leal, Dina and Lencastre, Luﾃｭs	exclude
Clinical Characteristics and Outcomes of 905 COVID-19 Patients Admitted to Imam Khomeini Hospital Complex in the Capital City of Tehran, Iran.	2020	Archives of Iranian medicine	Allameh, Seyed Farshad and Nemati, Saeed and Ghalehtaki, Reza and Mohammadnejad, Esmaeil and Aghili, Seyed Mojtaba and Khajavirad, Nasim and Beigmohammadi, Mohammad-Taghi and Salehi, Mohammadreza and Mirfazaelian, Hadi and Edalatifard, Maryam and Kazemizadeh, Hossein and Dehghan Manshadi, Seyed Ali and Hasannezhad, Maliheh and Amoozadeh, Laya and Radnia, Masoud and Khatami, Seyedeh Rana and Nahvi…	exclude
Clinical Characteristics and Outcomes of Hospitalized AECOPDs Secondary to SARS-CoV-2 versus Other Respiratory Viruses.	2024	International journal of chronic obstructive pulmonary disease	Chhor, Louis and Saggese, Stefan and Hamilton, Garun S and MacDonald, Martin Ian	exclude
Clinical characteristics and outcomes of in-hospital cardiac arrest among patients with and without COVID-19.	2020	Resuscitation plus	Yuriditsky, Eugene and Mitchell, Oscar J L and Brosnahan, Shari B and Smilowitz, Nathaniel R and Drus, Karsten W and Gonzales, Anelly M and Xia, Yuhe and Parnia, Sam and Horowitz, James M	exclude
Clinical characteristics and outcomes of patients with obstructive sleep apnoea requiring intensive care.	2010	Anaesthesia & Intensive Care	Hang LW and Chen W and Liang SJ and Lin YC and Tu CY and Chen HJ and Chiu KL and Hang, L W and Chen, W and Liang, S J and Lin, Y C and Tu, C Y and Chen, H J and Chiu, K L	exclude
Clinical characteristics and resource utilization of emergency department patients with obstructive sleep apnea.	2025	PloS one	Sun, Mengzhu and Zhang, Xingyu and Liu, Yan-Cun and Pei, Jiao and Fan, Hui and Guo, Jianguo	exclude
Clinical Characteristics and Short-Term Prognosis of Autoimmune Encephalitis: A Single-Center Cohort Study in Changsha, China.	2019	Frontiers in neurology	Deng, Shuwen and Qiu, Ke and Liu, Hui and Wu, Xiaomei and Lei, Qiang and Lu, Wei	exclude
Clinical characteristics of and outcomes for patients with COVID-19 and comorbid lung diseases primarily hospitalized in a conventional pulmonology unit: A retrospective study.	2021	Respiratory medicine and research	Riou, M and Marcot, C and Canuet, M and Renaud-Picard, B and Chatron, E and Porzio, M and Dﾃｩgot, T and Hirschi, S and Metz-Favre, C and Kassegne, L and Ederle, C and Khayath, N and Labani, A and Leyendecker, P and De Blay, F and Kessler, R	exclude
Clinical characteristics of Chinese pediatric patients positive for anti-NMDAR and MOG antibodies: a case series.	2024	Frontiers in neurology	Kang, Qingyun and Kang, Hui and Liu, Shulei and Feng, Mei and Zhou, Zhen and Jiang, Zhi and Wu, Liwen	exclude
Clinical characteristics, associated comorbidities and hospital outcomes of neonates with sleep disordered breathing: a retrospective cohort study.	2024	BMJ paediatrics open	Mehta, Bhavesh and Waters, Karen and Fitzgerald, Dominic and Badawi, Nadia	exclude
Clinical Characteristics, Respiratory Mechanics, and Outcomes in Critically Ill Individuals With COVID-19 Infection in an Underserved Urban Population.	2021	Respiratory care	Chaudhary, Siddique and Benzaquen, Sadia and Woo, Jessica G and Rubinstein, Jack and Matta, Atul and Albano, Jeri and De Joy, Robert, 3rd and Lo, Kevin Bryan and Patarroyo-Aponte, Gabriel	exclude
Clinical chronobiology: a timely consideration in critical care medicine.	2018	Critical care (London, England)	McKenna, Helen and van der Horst, Gijsbertus T J and Reiss, Irwin and Martin, Daniel	exclude
Clinical concise review: Mechanical ventilation of patients with chronic obstructive pulmonary disease.	2008	Critical care medicine	Ward, Nicholas S and Dushay, Kevin M	exclude
Clinical conditions in alcoholics during long-term abstinence: a descriptive, longitudinal treatment study.	1985	Alcohol (Fayetteville, N.Y.)	Mossberg, D and Liljeberg, P and Borg, S	exclude
Clinical consequences of initial duloxetine dosing strategies: comparison of 30 and 60 mg QD starting doses.	2005	Current Therapeutic Research	Dunner DL and Wohlreich MM and Mallinckrodt CH and Watkin JG and Fava M	exclude
Clinical Course and Factors Associated With Hospitalization and Critical Illness Among COVID-19 Patients in Chicago, Illinois.	2020	Academic emergency medicine : official journal of the Society for Academic Emergency Medicine	Gottlieb, Michael and Sansom, Sarah and Frankenberger, Casey and Ward, Edward and Hota, Bala	exclude
Clinical Course and Outcome of COVID-19 Acute Respiratory Distress Syndrome: Data From a National Repository.	2021	Journal of intensive care medicine	El-Solh, Ali A and Meduri, Umberto G and Lawson, Yolanda and Carter, Michael and Mergenhagen, Kari A	exclude
Clinical Decision-Making Tool for Safe and Effective Prescription of Exercise in Acute Exacerbations of Chronic Obstructive Pulmonary Disease: Results From an Interdisciplinary Delphi Survey and Focus Groups.	2015	Physical therapy	Camp, Pat G and Reid, W Darlene and Chung, Frank and Kirkham, Ashley and Brooks, Dina and Goodridge, Donna and Marciniuk, Darcy D and Hoens, Alison M	exclude
Clinical demographics and outcomes in mechanically ventilated patients in Korean intensive care units.	2014	Journal of Korean medical science	Jeong, Byeong-Ho and Suh, Gee Young and An, Jin Young and Park, Moo Suk and Lee, Jin Hwa and Lee, Myung-Goo and Kim, Je Hyeong and Kim, Yun Seong and Choi, Hye Sook and Kim, Kyung Chan and Lee, Won-Yeon and Koh, Younsuck	exclude
Clinical digest. Soothing music improves the sleep quality of critically ill patients in intensive care.	2013	Nursing Standard		exclude
Clinical efficacy and metabolomic analysis of ozone major autohemotherapy for the treatment of herpes zoster.	2023	Postepy dermatologii i alergologii	Yang, Jing and Luo, Kai and Chen, Zhi-Ji and Zhang, Gua-Hui and Yao, Xin and Feng, Shu-Xiu and Weng, Ze-Lin	exclude
Clinical exercise interventions in pediatric oncology: a systematic review.	2013	Pediatric research	Baumann, Freerk T and Bloch, Wilhelm and Beulertz, Julia	exclude
Clinical factors associated with racial differences in the prevalence of occult hypoxemia: a retrospective case-control study.	2024	MedRxiv : the preprint server for health sciences	Mettler, Sofia K and Charoenngam, Nipith and Jaroenlapnopparat, Aunchalee and Tern, Courtney and Xanthavanij, Nutchapon and Economidou, Sofia and Strand, Matthew J and Hobbs, Brian D and Moll, Matthew and Cho, Michael H	exclude
Clinical features and management of two cases of encephalitis lethargica.	1997	Movement disorders : official journal of the Movement Disorder Society	Blunt, S B and Lane, R J and Turjanski, N and Perkin, G D	exclude
Clinical features and predisposing factors of delirium due to COVID-19 pneumonia in intensive care units.	2022	European review for medical and pharmacological sciences	Ekmekyapar, T and Ekmekyapar, M and Tasci, I and Sahin, L and Delen, L A	exclude
Clinical frailty scale at ICU discharge predicts ICU readmission and post-ICU mortality: A retrospective single-center study.	2025	Medicine	Lee, Heayon and Lee, Bora and Youn, Hyun Joo and Cho, Choong Hee and Lee, Jin Hee and Kim, Sei Won	exclude
Clinical guidelines for the use of unattended portable monitors in the diagnosis of obstructive sleep apnea in adult patients. Portable Monitoring Task Force of the American Academy of Sleep Medicine.	2007	Journal of clinical sleep medicine : JCSM : official publication of the American Academy of Sleep Medicine	Collop, Nancy A and Anderson, W McDowell and Boehlecke, Brian and Claman, David and Goldberg, Rochelle and Gottlieb, Daniel J and Hudgel, David and Sateia, Michael and Schwab, Richard	exclude
Clinical Impact of the Implementation Strategies Used to Apply the 2013 Pain, Agitation/Sedation, Delirium or 2018 Pain, Agitation/Sedation, Delirium, Immobility, Sleep Disruption Guideline Recommendations: A Systematic Review and Meta-Analysis.	2024	Critical care medicine	Hume, Nicole E and Zerfas, Isabelle and Wong, Adrian and Klein-Fedyshin, Michele and Smithburger, Pamela L and Buckley, Mitchell S and Devlin, John W and Kane-Gill, Sandra L	exclude
Clinical Neuroscience in Practice: An Experiential Learning Course for Undergraduates Offered by Neurosurgeons and Neuroscientists.	2018	Journal of undergraduate neuroscience education : JUNE : a publication of FUN, Faculty for Undergraduate Neuroscience	Simonds, G R and Marvin, E A and Apfel, L S and Elias, Z and Howes, G A and Witcher, M R and Weaver, E N and Fraser, J C and Synkowski, J J and Prickett, J T and Rogers, C M and Busch, C M and Benko, M J and Sou, N and Churning, M J and Summers, D C and Sontheimer, H	exclude
Clinical outcomes in a high nursing ratio ward setting for children with obstructive sleep apnea at high risk after adenotonsillectomy.	2016	International journal of pediatric otorhinolaryngology	Arachchi, Sarah and Armstrong, David S and Roberts, Noel and Baxter, Malcolm and McLeod, Sarah and Davey, Margot J and Nixon, Gillian M	exclude
Clinical Outcomes in Critically Ill Coronavirus Disease 2019 Patients: A Unique New York City Public Hospital Experience.	2020	Critical care explorations	Mukherjee, Vikramjit and Toth, Alexander T and Fenianos, Madelin and Martell, Sarah and Karpel, Hannah C and Postelnicu, Radu and Bhatt, Alok and Deshwal, Himanshu and Kreiger-Benson, Elana and Brill, Kenneth and Goldlust, Sandra and Nair, Sunil and Walsh, B Corbett and Ellenberg, David and Magda, Gabriela and Pradhan, Deepak and Uppal, Amit and Hena, Kerry and Chitkara, Nishay and Alviar, Carlos…	exclude
Clinical outcomes in patients with COPD hospitalized with SARS-CoV-2 versus non- SARS-CoV-2 community-acquired pneumonia.	2022	Respiratory medicine	Sheikh, Daniya and Tripathi, Nishita and Chandler, Thomas R and Furmanek, Stephen and Bordon, Jose and Ramirez, Julio A and Cavallazzi, Rodrigo	exclude
Clinical Outcomes of Critically III Patients with COVID-19 by Race.	2022	Journal of racial and ethnic health disparities	Marmarchi, Fahad and Liu, Michael and Rangaraju, Srikant and Auld, Sara C and Creel-Bulos, Maria Christina and Kempton, Christine L and Sharifpour, Milad and Gaddh, Manila and Sniecinski, Roman and Maier, Cheryl L and Nahab, Fadi	exclude
Clinical outcomes of light therapy in hospitalized patients - A systematic review.	2022	Chronobiology international	Lindskov, Filippa O and Iversen, Helle K and West, Anders S	exclude
Clinical phenotypes of delirium during critical illness and severity of subsequent long-term cognitive impairment: a prospective cohort study.	2018	The Lancet. Respiratory medicine	Girard, Timothy D and Thompson, Jennifer L and Pandharipande, Pratik P and Brummel, Nathan E and Jackson, James C and Patel, Mayur B and Hughes, Christopher G and Chandrasekhar, Rameela and Pun, Brenda T and Boehm, Leanne M and Elstad, Mark R and Goodman, Richard B and Bernard, Gordon R and Dittus, Robert S and Ely, E W	exclude
Clinical Practice Guidelines for Management of Pain, Agitation, Delirium, Immobility, and Sleep Disturbance in the Intensive Care Unit: The ABCDEF Bundle.	2023	The Journal of the Association of Physicians of India	Bhadade, Rakesh and Harde, Minal and Nadkar, Milind and Tiwasker, Mangesh and Vora, Agam and Saraf, Amit and Pal, Jyotirmoy and Joshi, Shashank and Sreenivasmurthy and Souza, Rosemarie de	exclude
Clinical Practice Guidelines for the Prevention and Management of Pain, Agitation/Sedation, Delirium, Immobility, and Sleep Disruption in Adult Patients in the ICU.	2018	Critical care medicine	Devlin, John W and Skrobik, Yoanna and Gﾃｩlinas, Cﾃｩline and Needham, Dale M and Slooter, Arjen J C and Pandharipande, Pratik P and Watson, Paula L and Weinhouse, Gerald L and Nunnally, Mark E and Rochwerg, Bram and Balas, Michele C and van den Boogaard, Mark and Bosma, Karen J and Brummel, Nathaniel E and Chanques, Gerald and Denehy, Linda and Drouot, Xavier and Fraser, Gilles L and Harris, Joce…	exclude
Clinical practice guidelines for the sustained use of sedatives and analgesics in the critically ill adult.	2002	American Journal of Health-System Pharmacy		exclude
Clinical practice guidelines for the sustained use of sedatives and analgesics in the critically ill adult.	2002	Critical Care Medicine	Jacobi J and Fraser GL and Coursin DB and Riker RR and Fontaine D and Wittbrodt ET and Chalfin DB and Masica MF and Bjerke HS and Coplin WM and Crippen DW and Fuchs BD and Kelleher RM and Marik PE and Nasraway SA Jr. and Murray MJ and Peruzzi WT and Lumb PD and Jacobi, Judith and Fraser, Gilles L	duplicate
Clinical practice guidelines for the sustained use of sedatives and analgesics in the critically ill adult.	2002	American journal of health-system pharmacy : AJHP : official journal of the American Society of Health-System Pharmacists		duplicate
Clinical practices to promote sleep in the ICU: A multinational survey.	2018	International Journal of Nursing Studies	Hofhuis, Josﾃｩ G.M. and Rose, Louise and Blackwood, Bronagh and Akerman, Eva and McGaughey, Jennifer and Egerod, Ingrid and Fossum, Mariann and Foss, Helene and Georgiou, Evanthia and Graff, Heidi J. and Kalafati, Maria and Sperlinga, Riccardo and Berardo, Alessandra and Schﾃ､fer, Andreas and Wojnicka, Aleksandra Gutysz and Spronk, Peter E.	exclude
Clinical predictors of and mortality in acute respiratory distress syndrome: potential role of red cell transfusion.	2005	Critical care medicine	Gong, Michelle Ng and Thompson, B Taylor and Williams, Paige and Pothier, Lucille and Boyce, Paul D and Christiani, David C	exclude
Clinical Presentation, Laboratory Abnormalities, and Predictors of Outcome in 103 Patients With Acute Paraquat Poisoning: A Prospective Observational Study.	2025	Critical care medicine	Mohan, Alladi and Harikrishna, Janjam and Venkata Rami Reddy, Bayyareddy and Bindhu Madhavi, Gottam and Jeyaseelan, Lakshmanan and Guntupalli, Kalpalatha K	exclude
Clinical Profile and Outcome of Adult Patients with Scrub Typhus in a Tertiary Care Centre of Eastern Nepal: A Descriptive Cross-sectional Study.	2020	JNMA; journal of the Nepal Medical Association	Ghimire, Ram Hari and Ghimire, Ashima and Dhungana, Sunil and Bista, Bides and Shreewastav, Rupesh Kumar	exclude
Clinical Reasoning and Risk in the Intensive Care Unit.	2015	Clinics in chest medicine	Connors, Geoffrey R and Siner, Jonathan M	exclude
Clinical recommendations for high altitude exposure of individuals with pre-existing cardiovascular conditions: A joint statement by the European Society of Cardiology, the Council on Hypertension of the European Society of Cardiology, the European Society of Hypertension, the International Society of Mountain Medicine, the Italian Society of Hypertension and the Italian Society of Mountain Medic…	2018	European heart journal	Parati, Gianfranco and Agostoni, Piergiuseppe and Basnyat, Buddha and Bilo, Grzegorz and Brugger, Hermann and Coca, Antonio and Festi, Luigi and Giardini, Guido and Lironcurti, Alessandra and Luks, Andrew M and Maggiorini, Marco and Modesti, Pietro A and Swenson, Erik R and Williams, Bryan and Bﾃ､rtsch, Peter and Torlasco, Camilla	exclude
Clinical relationships of Post-COVID-19 syndrome with Post-Intensive Care Syndrome: a scope review.	2023	Online Brazilian Journal of Nursing	Soares Costa, Jﾃｩssika Wanessa and Cardoso de Melo, Bianca Calheiros and de Araﾃｺjo, Naryllenne Maciel and Mourﾃ｣o, Vanessa Gomes and Dantas, Daniele Vieira and de Medeiros, Soraya Maria and Dantas Cavalcanti, Ana Carla and Peclat Flores, Paula Vanessa and Santos Claro Fuly, Patrﾃｭcia dos	exclude
Clinical research data illuminating the relationship between the physical environment & patient medical outcomes.	1997	Journal of healthcare design : proceedings from the ... Symposium on Healthcare Design. Symposium on Healthcare Design	Graven, S N	exclude
Clinical review: humidifiers during non-invasive ventilation--key topics and practical implications.	2012	Critical care (London, England)	Esquinas Rodriguez, Antonio M and Scala, Raffaele and Soroksky, Arie and BaHammam, Ahmed and de Klerk, Alan and Valipour, Arschang and Chiumello, Davide and Martin, Claude and Holland, Anne E	exclude
Clinical review: long-term noninvasive ventilation.	2007	Critical care (London, England)	Robert, Dominique and Argaud, Laurent	exclude
Clinical review: Sleep measurement in critical care patients: research and clinical implications.	2007	Critical care (London, England)	Bourne, Richard S and Minelli, Cosetta and Mills, Gary H and Kandler, Rosalind	exclude
Clinical review: The impact of noise on patients' sleep and the effectiveness of noise reduction strategies in intensive care units.	2009	Critical Care	Xie H and Kang J and Mills GH and Xie, Hui and Kang, Jian and Mills, Gary H	exclude
Clinical review: The impact of noise on patients' sleep and the effectiveness of noise reduction strategies in intensive care units.	2009	Critical care (London, England)	Xie, Hui and Kang, Jian and Mills, Gary H	duplicate
Clinical scope and healthcare utilization in childhood interstitial lung disease at a tertiary center.	2024	Pediatric pulmonology	Feld, Lance and Voss, Laura and Li, Zeyu Nancy and Rice, Jessica L and Josephson, Maureen and Li, Yun and McGrath-Morrow, Sharon and Young, Lisa R	exclude
Clinical Use of Bedside Portable Ultra-Low-Field Brain Magnetic Resonance Imaging in Patients on Extracorporeal Membrane Oxygenation: Results From the Multicenter SAFE MRI ECMO Study.	2024	Circulation	Cho, Sung-Min and Khanduja, Shivalika and Wilcox, Christopher and Dinh, Kha and Kim, Jiah and Kang, Jin Kook and Chinedozi, Ifeanyi David and Darby, Zachary and Acton, Matthew and Rando, Hannah and Briscoe, Jessica and Bush, Errol L and Sair, Haris I and Pitts, John and Arlinghaus, Lori R and Wandji, Audrey-Carelle N and Moreno, Elena and Torres, Glenda and Akkanti, Bindu and Gavito-Higuera, Jose…	exclude
Clinical Utility of Bronchoalveolar Lavage in Pediatric Oncology Patients.	2022	The Pediatric infectious disease journal	Shanthikumar, Shivanthan and Colenutt, Samuel and Cole, Theresa and Conyers, Rachel and Rozen, Tom and Harrison, Jo and Robinson, Philip and Haeusler, Gabrielle M	exclude
Clinical Utility of Testing for Legionella Pneumonia in Central Texas.	2017	Annals of the American Thoracic Society	Henry, Christopher and Boethel, Carl and Copeland, Laurel A and Ghamande, Shekhar and Arroliga, Alejandro C and White, Heath D	exclude
Clinical, polysomnographic, and heart rate variability in highland obstructive sleep apnea patients responding to one-night nocturnal oxygen supplementation: A post-hoc analysis from a randomized, crossover trial.	2023	Sleep medicine	Tan, Lu and Li, Taomei and Luo, Lian and Zhang, Yanyan and Xue, Xiaofang and He, Jiaming and Lei, Fei and Tang, Xiangdong	exclude
Clinician Opinions and Approaches to Manage Risk Related to Safe Sleep During Skin-to-Skin Care.	2020	Journal of obstetric, gynecologic, and neonatal nursing : JOGNN	Weber, Ashley and Elder, Mason and Voos, Kristin C and Lambert, Joshua W and Kaplan, Heather C and Jackson, Yamile C	exclude
Clinician Recognition of the Acute Respiratory Distress Syndrome: Risk Factors for Under-Recognition and Trends Over Time.	2020	Critical care medicine	Schwede, Matthew and Lee, Robert Y and Zhuo, Hanjing and Kangelaris, Kirsten N and Jauregui, Alejandra and Vessel, Kathryn and Belzer, Annika and Deiss, Thomas and Matthay, Michael A and Liu, Kathleen D and Calfee, Carolyn S	exclude
Clinician-Family Communication About Patients' Values and Preferences in Intensive Care Units.	2019	JAMA internal medicine	Scheunemann, Leslie P and Ernecoff, Natalie C and Buddadhumaruk, Praewpannarai and Carson, Shannon S and Hough, Catherine L and Curtis, J Randall and Anderson, Wendy G and Steingrub, Jay and Lo, Bernard and Matthay, Michael and Arnold, Robert M and White, Douglas B	exclude
Clinicians' opinion on massage in the intensive care unit patients.	2025	Frontiers in Pain Research	Zwoliﾅгki, Tomasz and Jaskulak, Marta and Janicki, Konrad and Siek, BartﾅＰmiej and Batycka-Stachnik, Dominika and Wilczyﾅгki, Bartosz and Szalewska, Dominika and Gworys, Kamila and Wﾄ・ｼ, Piotr	exclude
Clinico-demographic profile & hospital outcomes of COVID-19 patients admitted at a tertiary care centre in north India.	2020	The Indian journal of medical research	Mohan, Anant and Tiwari, Pawan and Bhatnagar, Sushma and Patel, Ankit and Maurya, Abhishek and Dar, Lalit and Pahuja, Sourabh and Garg, Rakesh and Gupta, Nishkarsh and Sahoo, Biswajeet and Gupta, Ritu and Meena, Ved Prakash and Vig, Saurabh and Pandit, Anuja and Mittal, Saurabh and Madan, Karan and Hadda, Vijay and Dwivedi, Tanima and Choudhary, Aashish and Brijwal, Megha and Soneja, Manish and G…	exclude
Clinico-etiological profile and treatment outcome of hospitalized diffuse parenchymal lung disease patients: a prospective cohort study.	2025	Monaldi archives for chest disease = Archivio Monaldi per le malattie del torace	Jharotiya, Komal and Sodhi, Mandeep Kaur and Aggarwal, Deepak and Saini, Varinder and Kaur, Komaldeep and Kashyap, Jeet Ram	exclude
Clin-STAR corner: Recent practice-changing studies at the interface of pulmonary and critical care medicine and geriatrics.	2023	Journal of the American Geriatrics Society	Jain, Snigdha and Witt, Leah J and Ferrante, Lauren E	exclude
Clonidine overdose in childhood: implications of increased prescribing.	1998	Journal of paediatrics and child health	Kappagoda, C and Schell, D N and Hanson, R M and Hutchins, P	exclude
Clustering analysis reveals different profiles associating long-term post-COVID symptoms, COVID-19 symptoms at hospital admission and previous medical co-morbidities in previously hospitalized COVID-19 survivors.	2023	Infection	Fernﾃ｡ndez-de-Las-Peﾃｱas, Cﾃｩsar and Martﾃｭn-Guerrero, Josﾃｩ D and Florencio, Lidiane L and Navarro-Pardo, Esperanza and Rodrﾃｭguez-Jimﾃｩnez, Jorge and Torres-Macho, Juan and Pellicer-Valero, Oscar J	exclude
Clustering COVID-19 ARDS patients through the first days of ICU admission. An analysis of the CIBERESUCICOVID Cohort.	2024	Critical care (London, England)	Ceccato, Adrian and Forne, Carles and Bos, Lieuwe D and Camprubﾃｭ-Rimblas, Marta and Areny-Balaguerﾃｳ, Aina and Campaﾃｱa-Duel, Elena and Quero, Sara and Diaz, Emili and Roca, Oriol and De Gonzalo-Calvo, David and Fernﾃ｡ndez-Barat, Laia and Motos, Anna and Ferrer, Ricard and Riera, Jordi and Lorente, Jose A and Peﾃｱuelas, Oscar and Menendez, Rosario and Amaya-Villar, Rosario and Aﾃｱﾃｳn, Josﾃｩ M an…	exclude
Co-bedding in neonatal nursery for promoting growth and neurodevelopment in stable preterm twins.	2012	The Cochrane database of systematic reviews	Lai, Nai Ming and Foong, Siew Cheng and Foong, Wai Cheng and Tan, Kenneth	exclude
Co-bedding multiples.	2001	Newborn & Infant Nursing Reviews	Lutes LM and Altimier L	exclude
Co-bedding twins: a developmentally supportive care strategy.	1998	Journal of obstetric, gynecologic, and neonatal nursing : JOGNN	Nyqvist, K H and Lutes, L M	exclude
Co-bedding versus single-bedding premature multiple-gestation infants in incubators.	2003	JOGNN: Journal of Obstetric, Gynecologic & Neonatal Nursing	Byers JF and Yovaish W and Lowman LB and Francis JD	exclude
Co-bedding versus traditional bedding of multiple-gestation infants in the NICU.	2003	Journal for healthcare quality : official publication of the National Association for Healthcare Quality	Polizzi, Janice and Byers, Jacqueline F and Kiehl, Ermalynn	exclude
Cobedding: what is the evidence?	2008	Advances in neonatal care : official journal of the National Association of Neonatal Nurses	Stokowski, Laura A	exclude
Cognitive and Other Strategies to Mitigate the Effects of Fatigue. Lessons from Staff Physicians Working in Intensive Care Units.	2016	Annals of the American Thoracic Society	Henrich, Natalie and Ayas, Najib T. and Stelfox, Henry T. and Peets, Adam D.	exclude
Cognitive and Other Strategies to Mitigate the Effects of Fatigue. Lessons from Staff Physicians Working in Intensive Care Units.	2016	Annals of the American Thoracic Society	Henrich, Natalie and Ayas, Najib T and Stelfox, Henry T and Peets, Adam D	duplicate
Cognitive behavioral therapy for insomnia combined with eszopiclone for the treatment of sleep disorder patients transferred out of the intensive care unit: A single-centred retrospective observational study.	2018	Medicine	Zhang, Ying and Su, Jun and Wang, Jingquan and Tang, Guangzhang and Hu, Wei and Mao, Jinghong and Ren, Wanwen and Liu, Yi and Yu, Zhenghe	exclude
Cognitive Dysfunction After Analgesia and Sedation: Out of the Operating Room and Into the Pediatric Intensive Care Unit.	2021	Frontiers in behavioral neuroscience	Turner, Ashley D and Sullivan, Travis and Drury, Kurt and Hall, Trevor A and Williams, Cydni N and Guilliams, Kristin P and Murphy, Sarah and Iqbal O'Meara, A M	exclude
Cognitive Dysfunction in Persons with Chronic Spinal Cord Injuries.	2020	Physical medicine and rehabilitation clinics of North America	Distel, Donald F and Amodeo, Matthew and Joshi, Shawn and Abramoff, Benjamin A	exclude
Cognitive effects of hospital calls in anaesthesiologists.	2014	Acta Anaesthesiologica Scandinavica	Husby, T and Torgersen, J and Flaatten, H	exclude
Cognitive impairment in intensive care unit patients: A pilot mixed-methods feasibility study exploring incidence and experiences for recovering patients.	2019	Australian critical care : official journal of the Confederation of Australian Critical Care Nurses	Elliott, Rosalind and Yarad, Elizabeth and Webb, Sarah and Cheung, Katherine and Bass, Frances and Hammond, Naomi and Elliott, Doug	exclude
Cognitive impairment in intensive care unit patients: A pilot mixed-methods feasibility study exploring incidence and experiences for recovering patients.	2019	Australian Critical Care	Elliott, Rosalind and Yarad, Elizabeth and Webb, Sarah and Cheung, Katherine and Bass, Frances and Hammond, Naomi and Elliott, Doug	duplicate
Cognitive-Based Pain Self-Management Strategies in Serious Illness #460.	2023	Journal of Palliative Medicine	Meyer-Junco, Laura	exclude
Cognitive-behavioral interventions for physical symptom management in pediatric palliative medicine.	2006	Child and adolescent psychiatric clinics of North America	Poltorak, Dunya Yaldoo and Benore, Ethan	exclude
Co-infection and ICU-acquired infection in COIVD-19 ICU patients: a secondary analysis of the UNITE-COVID data set.	2022	Critical care (London, England)	Conway Morris, Andrew and Kohler, Katharina and De Corte, Thomas and Ercole, Ari and De Grooth, Harm-Jan and Elbers, Paul W G and Povoa, Pedro and Morais, Rui and Koulenti, Despoina and Jog, Sameer and Nielsen, Nathan and Jubb, Alasdair and Cecconi, Maurizio and De Waele, Jan	exclude
Collaboration to Improve Neuroprotection and Neuropromotion in the NICU: Team Education and Family Engagement.	2021	Neonatal Network	Knudsen, Kati and McGill, Ginny and Ann Waitzman, Kara and Powell, Jason and Carlson, Megan and Shaffer, Ginny and Morris, Mindy	exclude
Collision Every Night: Treating Nightmares with Trauma-focused Methods: Case Report.	2021	Sleep and vigilance	Szabﾃｳ, Jﾃｳzsef and Tﾃｳth, Szilvia	exclude
Colonization of dental plaques: a reservoir of respiratory pathogens for hospital-acquired pneumonia in institutionalized elders.	2004	Chest	El-Solh, Ali A and Pietrantoni, Celestino and Bhat, Abid and Okada, Mifue and Zambon, Joseph and Aquilina, Alan and Berbary, Eileen	exclude
Color density spectral array findings on continuous EEG during therapeutic hypothermia in children with acute encephalopathy.	2024	Brain &amp; development	Shiraki, Anna and Yamamoto, Hiroyuki and Ohno, Atsuko and Kumai, Sumire and Suzui, Ryosuke and Sawamura, Fumi and Kawaguchi, Masahiro and Suzuki, Takeshi and Maki, Yuki and Ito, Yuji and Nakata, Tomohiko and Kidokoro, Hiroyuki and Numaguchi, Atsushi and Natsume, Jun	exclude
Combating Delirium: An Occupational Therapy Lens.	2024	OT Practice	McAllister, Cassidy	exclude
Combination of the chemokine receptor type 2 (CCR2) antagonist DMX-200 and candesartan for COVID-19: a randomised controlled trial.	2024	BMJ open	O'Hara, Daniel Vincent and Bassi, Abhinav and Wilcox, Arlen and Jha, Vivekanand and Rathore, Vinay and D'Cruz, Sanjay and Snelling, Thomas L and Jones, Mark and Totterdell, James and Bangi, Ashpak and Jain, Manish Kumar and Pollock, Carol and Burrell, Louise and Fox, Gregory and Jones, Cheryl and Kotwal, Sradha and Faridah Syed Omar, Sharifah and Jardine, Meg and CLARITY 2.0 trial investigators	exclude
Combination prophylactic amiodarone with beta-blockers versus beta-blockers in atrial fibrillation after cardiac surgery: A systematic-review and meta-analysis.	2023	Heart & lung : the journal of critical care	Polintan, Edgar Theodore and Monsalve, Reejeen and Menghrajani, Rajiv Hans and Sirilan, Kym Yves and Nayak, Sandeep Samethadka and Abdelmaseeh, Peter and Patarroyo-Aponte, Gabriel and Lo, Kevin Bryan and Dani, Sourbha S	exclude
Combining high tech and high touch: find out how two hospital units restored Florence Nightingale's vision of an oasis of rest for patients and how doing so improved outcomes.	2002	Nursing	Lower J and Bonsack C and Guion J	exclude
Combining kangaroo care and live harp music therapy in the neonatal intensive care unit setting.	2011	The Israel Medical Association journal : IMAJ	Schlez, Ayelet and Litmanovitz, Ita and Bauer, Sofia and Dolfin, Tzipora and Regev, Rivka and Arnon, Shmuel	exclude
Combining Phenylalanine and Leucine Levels Predicts 30-Day Mortality in Critically Ill Patients Better than Traditional Risk Factors with Multicenter Validation.	2023	Nutrients	Tsou, Yi-Liang and Wang, Chao-Hung and Chen, Wei-Siang and Wu, Huang-Ping and Liu, Min-Hui and Lin, Hsuan-Ching and Chang, Jung-Jung and Tsai, Meng-Shu and Chen, Tien-Yu and Cheng, Cheng-I and Yeh, Jih-Kai and Hsieh, I-Chang	exclude
Comfort and patient-centred care without excessive sedation: the eCASH concept.	2016	Intensive Care Medicine	Vincent, Jean-Louis and Shehabi, Yahya and Walsh, Timothy and Pandharipande, Pratik and Ball, Jonathan and Spronk, Peter and Longrois, Dan and Strﾃｸm, Thomas and Conti, Giorgio and Funk, Georg-Christian and Badenes, Rafael and Mantz, Jean and Spies, Claudia and Takala, Jukka and Walsh, Timothy S and Pandharipande, Pratik P and Ball, Jonathan A and Strﾃｸm, Thomas	exclude
Coming Together to Save Babies: Our Institution's Quality Improvement Collaborative to Improve Infant Safe Sleep Practices.	2020	Pediatric quality & safety	Macklin, Jamie R and Bagwell, Gail and Denny, Sarah A and Goleman, Jane and Lloyd, Julia and Reber, Kris and Stoverock, Linda and McClead, Richard E	exclude
Commencing Out-of-Bed Rehabilitation in Critical Care-What Influences Clinical Decision-Making?	2019	Archives of physical medicine and rehabilitation	Berney, Sue C and Rose, Joleen W and Denehy, Linda and Granger, Catherine L and Ntoumenopoulos, George and Crothers, Elise and Steel, Bronwyn and Clarke, Sandy and Skinner, Elizabeth H	exclude
Comment on "The Effect of Music and Eye Masks on Sleep Quality and Delirium in Abdominal Surgery Intensive Care Patients: Randomised Controlled Trial".	2025	Nursing in Critical Care	Sah, Saraswati and Mehta, Rachana and Sah, Ranjana	exclude
Comment on effect of massage therapy on sleep quality in critically ill patients.	2024	Journal of clinical nursing	Chen, I-Wen and Lin, Hsiu-Jung and Hung, Kuo-Chuan	exclude
Comment on: Use of critical care resources after laparoscopic gastric bypass: effect on respiratory complications.	2008	Surgery for obesity and related diseases : official journal of the American Society for Bariatric Surgery	Carter, Preston L	exclude
Commentary on Celik S, Oztekin D, Akyolcu N and Issever H (2005) Sleep disturbance: the patient care activities applied at the night shift in the intensive care unit. Journal of Clinical Nursing 14, 102-106.	2006	Journal of Clinical Nursing (Wiley-Blackwell)	Closs SJ and Reid I	exclude
Commentary on Celik S, Oztekin D, Akyolcu N and Iﾅ殱ever H (2005) Sleep disturbance: the patient care activities applied at the night shift in the intensive care unit. Journal of Clinical Nursing 14, 102-106.	2006	Journal of clinical nursing	Josﾃｩ Closs, S and Reid, Innes	duplicate
Commentary on Critical care unit noise and rapid eye movement (REM) sleep [original article by Tofj M et al appears in HEART LUNG 1993;22(3):252-8].	1993	Nursing Scan in Research	Shah HS	exclude
Commentary on Overcoming the obstacles to caring for the long-term critical care patient [original article by Recker D appears in CRIT CARE NURSE 1992;12(5):40-5, 47-8].	1992	ONS Nursing Scan in Oncology	McFadden ME	exclude
Commentary on ﾃ㌃lik S, ﾅ諏tekin D, Akyolcu N and ﾄｰﾅ殱ever H (2005) Sleep disturbance: the patient care activities applied at the night shift in the intensive care unit. Journal of Clinical Nursing 14, 102窶・06.	2006	Journal of Clinical Nursing (Wiley-Blackwell)	Closs, S. Josﾃｩ and Reid, Innes	duplicate
Common Challenges to Effective ABCDEF Bundle Implementation: The ICU Liberation Campaign Experience.	2019	Critical care nurse	Balas, Michele C and Pun, Brenda T and Pasero, Chris and Engel, Heidi J and Perme, Christiane and Esbrook, Cheryl L and Kelly, Tamra and Hargett, Ken D and Posa, Patricia J and Barr, Juliana and Devlin, John W and Morse, Alexandra and Barnes-Daly, Mary Ann and Puntillo, Kathleen A and Aldrich, J Matthew and Schweickert, William D and Harmon, Lori and Byrum, Diane G and Carson, Shannon S and Ely, …	exclude
Common Mental Disorders in hypertensive patients: a study in a primary health care unit at Rio de Janeiro.	2009	Revista de Atencao Primaria a Saude	Fiorotti C and Tomazelli J and Malagris L	exclude
Communicating About Time-Limited Trials.	2022	Chest	Downer, Kendall and Gustin, Jillian and Lincoln, Taylor and Goodman, Lauren and Barnett, Michael D	exclude
Communicating with Patients' Families and Physicians About Prognosis and Goals of Care.	2015	American journal of critical care : an official publication, American Association of Critical-Care Nurses	Milic, Michelle M and Puntillo, Kathleen and Turner, Kathleen and Joseph, Denah and Peters, Natalie and Ryan, Rio and Schuster, Cathy and Winfree, Holly and Cimino, Jenica and Anderson, Wendy G	exclude
Communication Surrounding Treatment Preferences for Older Adults With Dementia During Emergency Medical Services Response.	2025	Journal of the American Geriatrics Society	Pollack, Lauren R and Dotolo, Danae G and Condella, Anna L and Kiker, Whitney A and Nomitch, Jamie T and Dzeng, Elizabeth and Johnson, Nicholas J and Rea, Thomas D and Reed, May J and Sayre, Michael R and Kross, Erin K	exclude
Community-acquired methicillin-resistant Staphylococcus aureus epidural abscess with bacteremia and multiple lung abscesses: case report.	2009	American journal of critical care : an official publication, American Association of Critical-Care Nurses	Bruns, Aaron S and Sood, Namita	exclude
Comorbid Depressive and Anxiety Symptoms in a Patient with Myasthenia Gravis.	2020	Case reports in psychiatry	Cherukupally, Karthik R and Kodjo, Kodjovi and Ogunsakin, Oluwaseun and Olayinka, Olaniyi and Fouron, Patrice	exclude
Comorbidities and Factors Determining Medical Expenses and Length of Stay for Admitted COVID-19 Patients in Korea.	2021	Risk management and healthcare policy	Jang, Su Yeon and Seon, Jeong-Yeon and Yoon, Seok-Jun and Park, So-Youn and Lee, Seung Heon and Oh, In-Hwan	exclude
Comorbidities and Subgroups of Patients Surviving Severe Acute Hypercapnic Respiratory Failure in the Intensive Care Unit.	2017	American journal of respiratory and critical care medicine	Adler, Dan and Pﾃｩpin, Jean-Louis and Dupuis-Lozeron, Elise and Espa-Cervena, Katerina and Merlet-Violet, Roselyne and Muller, Hajo and Janssens, Jean-Paul and Brochard, Laurent	exclude
Comorbidities and Subgroups of Patients Surviving Severe Acute Hypercapnic Respiratory Failure in the Intensive Care Unit.	2017	American Journal of Respiratory & Critical Care Medicine	Adler, Dan and Pﾃｩpin, Jean-Louis and Dupuis-Lozeron, Elise and Espa-Cervena, Katerina and Merlet-Violet, Roselyne and Muller, Hajo and Janssens, Jean-Paul and Brochard, Laurent	duplicate
Comparative Diagnostic Accuracy of Nursing Delirium Screening Scale Versus Confusion Assessment Method forﾂPostoperative Delirium: A Systematic Review and Meta-Analysis.	2025	Journal of clinical nursing	Lin, Chia-Jou and Fick, Donna Marie and Traynor, Victoria and Chen, Yi-Chen and Hsiang, Hui-Fen and Chiu, Hsiao-Yean	exclude
Comparative Effectiveness of Less vs. More Frequent Hydrocortisone Dosing in Septic Shock.	2025	Critical care explorations	Hao, Alan and Wu, Tianshi David and Collins, Keegan and Guffey, Danielle and Kessinger, Rebecca and Vallabh, Meghna and Omranian, Ali	exclude
Comparative effectiveness of non-pharmacological interventions for preventing delirium in critically ill adults: A systematic review and network meta-analysis.	2022	International journal of nursing studies	Chen, Ting-Jhen and Traynor, Victoria and Wang, An-Yi and Shih, Chun-Ying and Tu, Meng-Chun and Chuang, Chao-Hsuan and Chiu, Hsiao-Yean and Chang, Hui-Chen Rita	exclude
Comparative effectiveness of suction thrombectomy versus catheter-directed thrombolysis in intermediate-risk pulmonary embolism.	2025	Journal of vascular surgery	Alie-Cusson, Fanny S and Jarosinski, Marissa and Reitz, Katherine M and El Hayek, Pamela and Anan, Hind and Semaan, Dana and Andraska, Elizabeth and Rivera-Lebron, Belinda and Chaer, Rabih and Sridharan, Natalie D	exclude
Comparative efficacy of nonpharmacological interventions on sleep quality in people who are critically ill: A systematic review and network meta-analysis.	2022	International Journal of Nursing Studies	Shih, Chun-Ying and Gordon, Christopher James and Chen, Ting-Jhen and Phuc, Nguyen Thi and Tu, Meng-Chun and Tsai, Pei-Shan and Chiu, Hsiao-Yean	exclude
Comparative efficacy of patient-controlled administration of morphine, hydromorphone, or sufentanil for the treatment of oral mucositis pain following bone marrow transplantation.	1997	PAIN	Coda, B A and O'Sullivan, B and Donaldson, G and Bohl, S and Chapman, C R and Shen, D D	exclude
Comparative prognostic accuracy of sepsis scores for hospital mortality in adults with suspected infection in non-ICU and ICU at an academic public hospital.	2019	PloS one	Kovach, Christopher P and Fletcher, Grant S and Rudd, Kristina E and Grant, Rosemary M and Carlbom, David J	exclude
Comparative Study of Paraneoplastic and Nonparaneoplastic Autoimmune Encephalitis With GABA B R Antibodies.	2024	Neurology(R) neuroimmunology & neuroinflammation	Lamblin, Florian and Kerstens, Jeroen and Muﾃｱiz-Castrillo, Sergio and Vogrig, Alberto and Goncalves, David and Rogemond, Veronique and Picard, Geraldine and Villard, Marine and Pinto, Anne-Laurie and Van Coevorden-Hameete, Marleen H and De Bruijn, Marienke A and De Vries, Juna M and Schreurs, Marco and Tyvaert, Louise and Hopes, Lucie and Aupy, Jerome and Marchal, Cecile and Psimaras, Dimitri an…	exclude
Comparing average levels and peak occurrence of overnight sound in the medical intensive care unit on A-weighted and C-weighted decibel scales.	2016	Journal of critical care	Knauert, Melissa and Jeon, Sangchoon and Murphy, Terrence E and Yaggi, H Klar and Pisani, Margaret A and Redeker, Nancy S	exclude
Comparing efficacy and safety of tocilizumab and methylprednisolone in the treatment of patients with severe COVID-19.	2022	International immunopharmacology	Abbasian, Ladan and Toroghi, Negar and Rahmani, Hamid and Khalili, Hossein and Hasannezhad, Malihe and Ghiasvand, Fereshteh and Jafari, Sirous and Salehi, Mohammadreza and Salahshour, Faeze and Azadbakhsh Kanaf Gorabi, Mahsa and Alizade, Fateme and Ghaderkhani, Sara and Nakhostin, Maryam	exclude
Comparing High-Flow Nasal Cannula and Non-Invasive Ventilation in Critical Care: Insights from Deep Counterfactual Inference.	2025	Research square	Lu, Xiaolei and Miller, Michael and Pearce, Alex K and Lam, Jonathan Y and Boussina, Aaron E and Zheng, Kai and Malhotra, Atul and Nemati, Shamim	exclude
Comparing quality and barriers to sleep in non-mechanically ventilated intensive care patients in intensive care unit and in hospital ward.	2024	Sleep &amp; breathing = Schlaf &amp; Atmung	Yee, Susan and Teo, Alistair and Reddy, Mallikarjuna Ponnapa and Paul, Eldho and Haji, Kavi and Tiruvoipati, Ravindranath	exclude
Comparing the effect of sedation with dexmedetomidine and propofol on sleep quality of patients after cardiac surgery: A randomized clinical trial.	2024	Journal of Cardiovascular &amp; Thoracic Research	Azarfarin, Rasoul and Ziaei Fard, Mohsen and Ghadimi, Maryam and Chaibakhsh, Yasmin and Yousefi, Marziyeh	exclude
Comparing the effectiveness of mother's live lullaby and recorded lullaby on physiological responses and sleep of preterm infants: a clinical trial study.	2022	Journal of Complementary & Integrative Medicine	Namjoo, Razyeh and Mehdipour-Rabori, Roghayeh and Bagherian, Behnaz and Nematollahi, Monirsadat	duplicate
Comparing the effectiveness of mother's live lullaby and recorded lullaby on physiological responses and sleep of preterm infants: a clinical trial study.	2021	Journal of complementary & integrative medicine	Namjoo, Razyeh and Mehdipour-Rabori, Roghayeh and Bagherian, Behnaz and Nematollahi, Monirsadat	exclude
Comparing the effects of vein finder technology and traditional venipuncture on pain and behavioural states in preterm infants: a quasi-experimental study.	2025	BMJ paediatrics open	Sayed, Salwa and Abdel Sadek, Basma Rabea and El Said, Rasha Rady	exclude
Comparing the psychological stress between non-smoking patients and smoking patients who experience abrupt smoking cessation during hospitalization for acute myocardial infarction: a pilot study.	2009	Canadian journal of cardiovascular nursing = Journal canadien en soins infirmiers cardio-vasculaires	Pfaff, Kathryn A and El-Masri, Maher M and Fox-Wasylyshyn, Susan M	exclude
Comparison between COPD Assessment Test (CAT) and modified Medical Research Council (mMRC) dyspnea scores for evaluation of clinical symptoms, comorbidities and medical resources utilization in COPD patients.	2019	Journal of the Formosan Medical Association = Taiwan yi zhi	Cheng, Shih-Lung and Lin, Ching-Hsiung and Wang, Chin-Chou and Chan, Ming-Cheng and Hsu, Jeng-Yuan and Hang, Liang-Wen and Perng, Diahn-Warng and Yu, Chong-Jen and Wang, Hao-Chien	exclude
Comparison of actigraphy with a sleep protocol maintained by professional caregivers and questionnaire-based parental judgment in children and adolescents with life-limiting conditions.	2024	BMC Palliative Care	Kubek, Larissa Alice and Claus, Benedikt and Zernikow, Boris and Wager, Julia	exclude
Comparison of auditory brainstem responses and pneumograms in intensive care nursery infants.	1988	American journal of perinatology	McCulloch, K and Roberson, Y and Hamilton, L R	exclude
Comparison of brachial and calf blood pressures in infants.	1995	Pediatric nursing	Axton, S E and Smith, L F and Bertrand, S and Dy, E and Liehr, P	exclude
Comparison of cimetidine and diphenhydramine in the treatment of acute urticaria.	1990	Annals of Emergency Medicine	Moscati, R M and Moore, G P	exclude
Comparison of Clinical Features and Outcomes in Critically Ill Patients Hospitalized with COVID-19 versus Influenza.	2021	Annals of the American Thoracic Society	Cobb, Natalie L and Sathe, Neha A and Duan, Kevin I and Seitz, Kevin P and Thau, Matthew R and Sung, Clifford C and Morrell, Eric D and Mikacenic, Carmen and Kim, H Nina and Liles, W Conrad and Luks, Andrew M and Town, James and Pipavath, Sudhakar and Wurfel, Mark M and Hough, Catherine L and West, T Eoin and Bhatraju, Pavan K	exclude
Comparison of clinical manifestation among Australian Indigenous and non-indigenous patients presenting with pleural effusion.	2022	Internal medicine journal	Heraganahally, Subash S and Silva, Sampathawaduge A M S and Howarth, Timothy P and Kangaharan, Nadarajah and Majoni, Sandawana W	exclude
Comparison of effective factors on sleeping the nurses and hospitalized patients' viewpoints.	2006	Hayat / 盧､ayﾄ》	Zakerimoghadam M and Shaban M and Kazemnejad A and Ghadyani L	exclude
Comparison of End-Tidal Carbon Dioxide Values in ICU Patients with and Without In-Hospital Cardiac Arrest.	2025	Biomedicines	Dalton, Kaitlyn and Mucksavage, Jeffrey J and Fraidenburg, Dustin R and He, Kevin and Chang, James and Panlilio-Villanueva, Maria and Wang, Tianxiu and Benken, Scott T	exclude
Comparison of femoral nerve block and acupuncture analgesia for acute preoperative pain in elderly patients with femoral neck fracture: a retrospective study.	2022	American journal of translational research	Lu, Lingyu and Hu, Jiamin and Wang, Guangchao and Shi, Yaping and Ding, Chen and Zhang, Hao and Bao, Rui	exclude
Comparison of fixed dose versus train-of-four titration of cisatracurium in acute respiratory distress syndrome.	2021	Journal of critical care	Thompson Bastin, Melissa L and Smith, Rebecca R and Bissell, Brittany D and Wolf, Heather N and Wiegand, Alexandra M and Cavagnini, Megan E and Ahmad, Yahya and Flannery, Alexander H	exclude
Comparison of High-Dose Versus Standard Dose Oseltamivir in Critically Ill Patients With Influenza.	2017	Journal of intensive care medicine	Noel, Zachary R and Bastin, Melissa L Thompson and Montgomery, Ashley A and Flannery, Alexander H	exclude
Comparison of host endothelial, epithelial and inflammatory response in ICU patients with and without COVID-19: a prospective observational cohort study.	2021	Critical care (London, England)	Bhatraju, Pavan K and Morrell, Eric D and Zelnick, Leila and Sathe, Neha A and Chai, Xin-Ya and Sakr, Sana S and Sahi, Sharon K and Sader, Anthony and Lum, Dawn M and Liu, Ted and Koetje, Neall and Garay, Ashley and Barnes, Elizabeth and Lawson, Jonathan and Cromer, Gail and Bray, Mary K and Pipavath, Sudhakar and Kestenbaum, Bryan R and Liles, W Conrad and Fink, Susan L and West, T Eoin and Evan…	exclude
Comparison of machine learning clustering algorithms for detecting heterogeneity of treatment effect in acute respiratory distress syndrome: A secondary analysis of three randomised controlled trials.	2021	EBioMedicine	Sinha, Pratik and Spicer, Alexandra and Delucchi, Kevin L and McAuley, Daniel F and Calfee, Carolyn S and Churpek, Matthew M	exclude
Comparison of motor self-regulatory and stress behaviors of preterm infants across body positions.	2003	American Journal of Occupational Therapy	Grenier IR and Bigsby R and Vergara ER and Lester BM	exclude
Comparison of non-invasive ventilation on bilevel pressure mode and CPAP in the treatment of COVID-19 related acute respiratory failure. A propensity score-matched analysis.	2025	Medicina intensiva	Carrillo-Alcaraz, Andrﾃｩs and Guia, Miguel and Lopez-Gomez, Laura and Bayoumy, Pablo and Higon-Caﾃｱigral, Aurea and Carrasco Gonzﾃ｡lez, Elena and Tornero Yepez, Pilar and Sﾃ｡nchez-Nieto, Juan Miguel	exclude
Comparison of nurses and patients assessment of sleep in critical care...Nursing abstracts from the 2nd Conference of the World Federation of Critical Care Nurses	2005	CONNECT: The World of Critical Care Nursing	Richardson A and Crow W and Coghill E and Turnock C	exclude
Comparison of oronasal and nasal masks in home mechanical ventilation: an observational cohort and bench study.	2025	The European respiratory journal	Fresnel, Emeline and Caillard, Christian and Lebret, Marius and Razakamanantsoa, Lﾃｩa and Kerfourn, Adrien and Dupuis, Johan and Muir, Jean-Franﾃｧois and Lhuillier, Elodie and El Husseini, Kinan and Similowski, Thomas and Cuvelier, Antoine and Patout, Maxime	exclude
Comparison of Performance Characteristics and Efficacy of Bilateral Thoracic Paravertebral Blocks in Obese and Non-Obese Patients Undergoing Reduction Mammaplasty Surgery: A Historical Cohort Study.	2023	Aesthetic plastic surgery	ﾅ杪lvﾄｱz, Emine A and Bingﾃｼl, Emre S and Gﾃｼzel, Mehmet and Savran Karadeniz, Meltem and Turhan, ﾃ奔lem and Emre Demirel, Ebru and Saka, Esra	exclude
Comparison of propofol and dexmedetomidine infused overnight to treat hyperactive and mixed ICU delirium: a protocol for the Basel ProDex clinical trial.	2017	BMJ open	Hollinger, Alexa and Ledergerber, Katrin and von Felten, Stefanie and Sutter, Raoul and Rﾃｼegg, Stephan and Gantner, Lukas and Zimmermann, Sibylle and Blum, Andrea and Steiner, Luzius A and Marsch, Stephan and Siegemund, Martin	exclude
Comparison of pulse-dose and high-dose corticosteroids with no corticosteroid treatment for COVID-19 pneumonia in the intensive care unit.	2022	Journal of medical virology	Yaqoob, Hamid and Greenberg, Daniel and Hwang, Frank and Lee, Curtis and Vernik, David and Manglani, Ravi and Wang, Zhen and Murad, M Hassan and Chandy, Dipak and Epelbaum, Oleg	exclude
Comparison of Shift Satisfaction, Sleep, Fatigue, Quality of Life, and Patient Safety Incidents Between Two-Shift and Three-Shift Intensive Care Unit Nurses.	2020	Journal of Korean Critical Care Nursing	Min Jin Chae and Su Jung Choi	exclude
Comparison of staff and family perceptions of causes of noise pollution in the Pediatric Intensive Care Unit and suggested intervention strategies.	2016	Noise & Health	Kaur, Harsheen and Rohlik, Gina M. and Nemergut, Michael E. and Tripathi, Sandeep	exclude
Comparison of staff and family perceptions of causes of noise pollution in the Pediatric Intensive Care Unit and suggested intervention strategies.	2016	Noise & health	Kaur, Harsheen and Rohlik, Gina M and Nemergut, Michael E and Tripathi, Sandeep	duplicate
Comparison of Stanford B Aortic Dissection Patients Who Received Thoracic Endovascular Aortic Repair Combined with or without Sleep Apnea Syndrome.	2018	Annals of vascular surgery	Li, Xin and Cai, Wenwu and Zhang, Ping and Fang, Kun and Zhu, Jieting and Shu, Chang	exclude
Comparison of Sugammadex versus Neostigmine Costs and Respiratory Complications in Patients with Obstructive Sleep Apnoea.	2015	Turkish journal of anaesthesiology and reanimation	ﾃ從al, Dilek Yazﾄｱcﾄｱoﾄ殕u and Baran, ﾄｰlkay and Mutlu, Murad and Ural, Gﾃｼlﾃｧin and Akkaya, Taylan and ﾃ奔lﾃｼ, Onur	exclude
Comparison of the Effect of Nesting and Swaddling on Sleep Duration and Arousal Frequency among Preterm Neonates: A Randomized Clinical Trial.	2022	Journal of caring sciences	Vadakkan, Albrit J and Prabakaran, Vetriselvi	exclude
Comparison of the Effect of the White Noise and Sound Reduction on Behavioral Responses of Premature Infants Under Noninvasive Ventilation: A Clinical Trial.	2025	The Journal of perinatal &amp; neonatal nursing	Mohseni, Hasti and Ramezani, Monir and Saki, Azadeh and Poor-Alizadeh, Nasim	exclude
Comparison of the Effects of Amlodipine and Losartan on Blood Pressure and Diurnal Variation in Hypertensive Stroke Patients: A Prospective, Randomized, Double-Blind, Comparative Parallel Study.	2013	Clinical Therapeutics	Hyung-Min Kwon and Jung-Won Shin and Jae-Sung Lim and Yoon-Ho Hong and Yong-Seok Lee and Hyunwoo Nam	exclude
Comparison of the effects of amlodipine and losartan on blood pressure and diurnal variation in hypertensive stroke patients: a prospective, randomized, double-blind, comparative parallel study.	2013	Clinical therapeutics	Kwon, Hyung-Min and Shin, Jung-Won and Lim, Jae-Sung and Hong, Yoon-Ho and Lee, Yong-Seok and Nam, Hyunwoo	duplicate
Comparison of the postoperative in-hospital versus at-home recovery quality and circadian rhythm status in preschool kids after adenotonsillectomy: a cohort and observational study.	2023	Translational pediatrics	Qiu, Qianqi and Xu, Yingyi and Tan, Yonghong and Sun, Changzhi and Liang, Yufeng and Zhang, Na and Zhao, Tianyun and Song, Xingrong	exclude
Comparison of the Severity of Respiratory Disease in Children Testing Positive for Enterovirus D68 and Human Rhinovirus.	2018	The Journal of pediatrics	Caylan, Esra and Weinblatt, Ezra and Welter, John and Dozor, Allen and Wang, Guiqing and Nolan, Sheila M	exclude
Comparison of tracheal aspirate and bronchoalveolar lavage samples in the microbiological diagnosis of lower respiratory tract infection in pediatric patients.	2022	Pediatric pulmonology	Tsukahara, Katharine and Johnson, Brandy and Klimowich, Katelyn and Chiotos, Kathleen and Jensen, Erik A and Planet, Paul and Phinizy, Pelton and Piccione, Joseph	exclude
Comparison the effect of Sleep Positioning on Cardiorespiratory Rate in Noninvasive Ventilated Premature Infants.	2013	Nursing and midwifery studies	Ghorbani, Fatemeh and Asadollahi, Maliheh and Valizadeh, Sousan	exclude
Compassion fatigue and associated factors among nurses working in Jimma Zone public hospitals, southwest Ethiopia: A facility based cross-sectional study.	2025	PloS one	Ganeti, Duguma Debela and Dereje Fufa, Bikila and Bayana Kebede, Ebissa and Shemsi Seid, Sheka and Wogane Ilala, Birhanu and Bacha Benti, Nuritu and Belay Belachew, Yeshitila	exclude
Compassionate Nursing Care for COVID-19 Patients in the ICU in the Western Region of Saudi Arabia: A Lived Experience Study.	2023	Cureus	Omer, Tagwa Y and Rawas, Hawazen and Bukhari, Elham	exclude
Complementary Health Approaches Used in the Intensive Care Unit.	2017	Holistic Nursing Practice	Erdoﾄ歛n, Zeynep and Atik, Derya	exclude
Complementary Health Approaches Used in the Intensive Care Unit.	2017	Holistic nursing practice	Erdoﾄ歛n, Zeynep and Atik, Derya	duplicate
Complications and Nursing Interventions in Intensive Care After Cardiovascular Surgery Operatio: A Review...Konuralp National Multidisiplinary Studies Congress In Medicine And Health Sciences (Virtual), December 22-24, 2023.	2024	Medical Records	Toksoz, Melisa and Akin, Belgin	exclude
Complications associated with prone positioning in mechanically ventilated COVID-19 patients: A multicentre, retrospective observational study.	2025	Australian critical care : official journal of the Confederation of Australian Critical Care Nurses	Rollinson, Thomas C and McDonald, Luke A and Rose, Joleen and Eastwood, Glenn and Costa-Pinto, Rahul and Modra, Lucy and Akinori, Maeda and Bacolas, Zoe and Anstey, James and Bates, Samantha and Bradley, Scott and Dumbrell, Jodi and French, Craig and Ghosh, Angaj and Haines, Kimberley and Haydon, Tim and Hodgson, Carol L and Holmes, Jennifer and Leggett, Nina and McGain, Forbes and Moore, Cara an…	exclude
Complications of anesthesia during electroconvulsive therapy due to undiagnosed obstructive sleep apnea: A case-study.	2017	Respiratory medicine case reports	Trakada, Georgia and Velentza, Lemonia and Konsta, Angeliki and Pataka, Athanasia and Zarogoulidis, Paul and Dikeos, Dimitris	exclude
Complications of palatoplasty for snoring or sleep apnoea.	1997	The Journal of laryngology and otology	Lee, W C and Skinner, D W and Prichard, A J	exclude
Composite Angioimmunoblastic T-Cell Lymphoma and Diffuse Large B-Cell Lymphoma Presenting with Distributive Shock.	2023	Hematology reports	Hariharan, Nisha and Kabadi, Alisha and Don, Michelle and Odish, Mazen and Heyman, Benjamin	exclude
Conceptual and operational definitions of the defining characteristics of the nursing diagnosis Disturbed Sleep Pattern.	2018	Revista latino-americana de enfermagem	Manzoli, Juliana Prado Biani and Correia, Marisa Dibbern Lopes and Duran, Erika Christiane Marocco	exclude
Conceptual and operational definitions of the defining characteristics of the nursing diagnosis Disturbed Sleep Pattern.	2018	Revista Latino-Americana de Enfermagem (RLAE)	Biani Manzoli, Juliana Prado and Lopes Correia, Marisa Dibbern and Marocco Duran, Erika Christiane	duplicate
Concomitant Lung and Kidney Disorders in Critically Ill Patients: Core Curriculum 2022.	2022	American journal of kidney diseases : the official journal of the National Kidney Foundation	Sanghavi, Sarah F and Freidin, Natalie and Swenson, Erik R	exclude
Concussion Guidelines Step 2: Evidence for Subtype Classification.	2020	Neurosurgery	Lumba-Brown, Angela and Teramoto, Masaru and Bloom, O Josh and Brody, David and Chesnutt, James and Clugston, James R and Collins, Michael and Gioia, Gerard and Kontos, Anthony and Lal, Avtar and Sills, Allen and Ghajar, Jamshid	exclude
Conflict Management Education in the Intensive Care Unit.	2020	American journal of critical care : an official publication, American Association of Critical-Care Nurses	White, Bobbie Ann Adair and White, Heath D and Bledsoe, Christie and Hendricks, Randy and Arroliga, Alejandro C	exclude
Congenital Central Hypoventilation Syndrome (CCHS): Patient Quality of Life and Caregiver Burden.	2025	Pediatric pulmonology	Rand, Casey M and Pelissou, Julien and Krishnamurthi, Narayanan and Chapelle, Xenia Proton de la and Samuels, Martin and Riccitelli, Melinda and Dokas, Linda and Kasi, Ajay and Massenavette, Bruno and Lampin, Marie-Emilie and Loire, Claire and Weese-Mayer, Debra E	exclude
Congenital central hypoventilation syndrome and Hirschsprung disease: A retrospective review of the French National Registry Center on 33 cases.	2019	Journal of pediatric surgery	Broch, A and Trang, H and Montalva, L and Berrebi, D and Dauger, S and Bonnard, A	exclude
Congenital Lung Malformations: Pulmonary Function Assessment Before and After Surgery.	2023	Journal of pediatric surgery	Ichino, Martina and Morandi, Anna and Macchini, Francesco and Maestri, Francesca and Consonni, Dario and Farolfi, Andrea and Ophorst, Marijke and Leva, Ernesto	exclude
Congenital Tuberculosis.	2011	Pediatric allergy, immunology, and pulmonology	Kapoor, Rashmi and Trivedi, Saurabh and Singh, Ashok Kumar	exclude
Congestive Heart Failure and Central Sleep Apnea.	2016	Sleep medicine clinics	Sands, Scott A and Owens, Robert L	exclude
Congestive Heart Failure and Central Sleep Apnea.	2015	Critical Care Clinics	Sands, Scott A and Owens, Robert L	exclude
Congruence of the Medical Record and Subject Interview on Time of Symptom Onset in Patients Diagnosed With Acute Coronary Syndrome.	2016	Dimensions of critical care nursing : DCCN	Davis, Leslie L and McCoy, Thomas P and Riegel, Barbara and McKinley, Sharon and Doering, Lynn V and Dracup, Kathleen and Moser, Debra K	exclude
CONHECIMENTOS E PRﾃゝICAS DA EQUIPE DE ENFERMAGEM PARA PREVENﾃ・グ E MONITORIZAﾃ・グ DO DELIRIUM EM IDOSOS.	2016	Revista Baiana de Enfermagem	Nery Faustino, Tﾃ｡ssia and Chaves Pedreira, Larissa and de Oliveira Silva, Rosana Maria and de Freitas, Yasmin Seixas	exclude
Conscious sedation versus general anesthesia for transcatheter aortic valve implantation in patients with severe chronic obstructive pulmonary disease.	2023	Perfusion	Aslan, Serkan and Gﾃｼner, Ahmet and Demir, Ali Rﾄｱza and Yﾄｱlmaz, Emre and Aslan, Ayﾅ歹 Feyza and ﾃ㌃lik, ﾃ卜er and Uzun, Fatih and Ertﾃｼrk, Mehmet	exclude
Consecutive nursing shifts and the risk of hypoglycemia in critically ill patients who are receiving intravenous insulin: a multicenter study.	2020	Journal of clinical sleep medicine : JCSM : official publication of the American Academy of Sleep Medicine	Ayas, Najib T and Jeklin, Andrew T and Tholin, Harriet and Rogers, Ann E and Dodek, Peter and Hirsh-Allen, A J and Norena, Monica and Wong, Hubert	exclude
Consecutive Severe Orofacial Complications in Intensive Care Unit Patients: Quincke's Disease and Macroglossia due to Prolonged Prone Positioning for Management of Acute Respiratory Distress Syndrome.	2022	European journal of case reports in internal medicine	Belfeki, Nabil and Zayet, Souheil and Sy, Oumar and Coupry, Louis Marie and Mazerand, Sandy and Chouchane, Ibrahim and Moini, Cyrus and Monchi, Mehran and Mekinian, Arsﾃｨne	exclude
Consensus statement on the use of intramuscular aripiprazole for the rapid control of agitation in bipolar mania and schizophrenia.	2013	Current Medical Research & Opinion	Gonzalez, Domingo and Bienroth, Markus and Curtis, Vivienne and Debenham, Matthew and Jones, Stuart and Pitsi, Didier and George, Mohan	exclude
Consequences and Solutions for the Impact of Communication Impairment on Noninvasive Ventilation Therapy for Acute Respiratory Failure: A Focused Review.	2020	Critical care explorations	Wong, An-Kwok Ian and Cheung, Patricia C and Happ, Mary Beth and Gay, Peter C and Collop, Nancy A	exclude
Considerations and proposals for the management of patients after prolonged intensive care unit admission.	2010	Postgraduate Medical Journal	Johns RH and Dawson D and Ball J	exclude
Considerations and proposals for the management of patients after prolonged intensive care unit admission.	2010	Postgraduate medical journal	Johns, Robin H and Dawson, Deborah and Ball, Jonathan	duplicate
Construct and criterion validity of muscle ultrasonography for assessment of skeletal muscle in patients recovering from COVID-19.	2023	Frontiers in physiology	Mayer, Kirby P and Kosmac, Kate and Wen, Yuan and Parry, Selina M and Dhar, Sanjay and Foster, Sarah and Starck, Jonathan and Montgomery-Yates, Ashley A and Dupont-Versteegden, Esther E and Kalema, Anna G	exclude
Construction and multidimensional effect evaluation of a mindfulness-based second victim intervention support programme for intensive care unit nurses: a case-control study.	2025	BMC nursing	Chen, Xiaolei and Du, Aiyan and Yu, Mei and Zhang, Cen and Zhu, Xuefen and Cao, Yan and Hua, Linghong and Cao, Xiaodong	exclude
Construction and validation of cognitive frailty risk prediction model for elderly patients with multimorbidity in Chinese community based on non-traditional factors.	2023	BMC psychiatry	Peng, Shuzhi and Zhou, Juan and Xiong, Shuzhen and Liu, Xingyue and Pei, Mengyun and Wang, Ying and Wang, Xiaodong and Zhang, Peng	exclude
Construction of a risk prediction model for detecting postintensive care syndrome-mental disorders.	2023	Nursing in critical care	Wang, Faying and Li, Jingshu and Fan, Yuying and Qi, Xiaona	exclude
Construction of the Sophia Observation withdrawal Symptoms-scale (SOS) for critically ill children.	2009	Intensive care medicine	Ista, Erwin and van Dijk, Monique and de Hoog, Matthijs and Tibboel, Dick and Duivenvoorden, Hugo J	exclude
Construction of the Sophia Observation withdrawal Symptoms-scale (SOS) for critically ill children.	2009	Intensive Care Medicine	Ista E and van Dijk M and de Hoog M and Tibboel D and Duivenvoorden HJ and Ista, Erwin and van Dijk, Monique and de Hoog, Matthijs and Tibboel, Dick and Duivenvoorden, Hugo J	duplicate
Contactin-associated protein-like 2 antibody-associated autoimmune encephalitis in children: case reports and systematic review of literature.	2023	Acta neurologica Belgica	Cheng, Yong-Kang and Ling, Yao-Zheng and Yang, Chun-Feng and Li, Yu-Mei	exclude
Contactless respiratory and heart rate monitoring: validation of an innovative tool.	2010	Journal of medical engineering & technology	Ben-Ari, J and Zimlichman, E and Adi, N and Sorkine, P	exclude
Contemporary Management of SevereﾂAcute Kidney Injury and Refractory Cardiorenal Syndrome: JACC Council Perspectives.	2020	Journal of the American College of Cardiology	Jentzer, Jacob C and Bihorac, Azra and Brusca, Samuel B and Del Rio-Pertuz, Gaspar and Kashani, Kianoush and Kazory, Amir and Kellum, John A and Mao, Michael and Moriyama, Brad and Morrow, David A and Patel, Hena N and Rali, Aniket S and van Diepen, Sean and Solomon, Michael A	exclude
Contemporary outcomes of long-term anticoagulation in COVID-19 patients: a regression matched sensitivity analysis of the national inpatient sample.	2023	Expert review of cardiovascular therapy	Taha, Amro and Badu, Irisha and Sandhyavenu, Harigopal and Victor, Varun and Duhan, Sanchit and Atti, Lalitsiri and Qureshi, Hasham Masood and Goni, Thatiana Schulze and Keisham, Bijeta and Sandhya Venu, Vasantha and Thyagaturu, Harshith and Gonuguntla, Karthik and Ullah, Waqas and Deshwal, Himanshu and Balla, Sudarshan	exclude
Content validity of the developmental care scale for neonates with CHD.	2019	Cardiology in the young	Burke, Sara and Miller, Elaine and Bakas, Tamilyn and Cooper, David	exclude
Continuity of care and general wellbeing of patients with comorbidities requiring joint replacement.	2007	Journal of Advanced Nursing (Wiley-Blackwell)	Williams A and Dunning T and Manias E	exclude
Continuity of care and intensive care unit use at the end of life.	2009	Archives of internal medicine	Sharma, Gulshan and Freeman, Jean and Zhang, Dong and Goodwin, James S	exclude
Continuous Electroencephalography After Moderate to Severe Traumatic Brain Injury.	2019	Critical care medicine	Lee, Hyunjo and Mizrahi, Moshe A and Hartings, Jed A and Sharma, Sameer and Pahren, Laura and Ngwenya, Laura B and Moseley, Brian D and Privitera, Michael and Tortella, Frank C and Foreman, Brandon	exclude
Continuous Electroencephalography After Moderate to Severe Traumatic Brain Injury.	2019	Critical Care Medicine	Lee, Hyunjo and Mizrahi, Moshe A. and Hartings, Jed A. and Sharma, Sameer and Pahren, Laura and Ngwenya, Laura B. and Moseley, Brian D. and Privitera, Michael and Tortella, Frank C. and Foreman, Brandon	duplicate
Continuous electroencephalography in pediatric traumatic brain injury: Seizure characteristics and outcomes.	2016	Epilepsy & behavior : E&B	Vaewpanich, Jarin and Reuter-Rice, Karin	exclude
Continuous Erector Spinae and Serratus-Intercostal Block With Ketamine-Dexmedetomidine Sedation for Quadrantectomy and Axillary Dissection in a Multimorbid Patient.	2023	Cureus	D'Agostino, Massimiliano Luca and Scimia, Paolo and De Cato, Antonio and Muscelli, Marta and Angeletti, Chiara	exclude
Continuous Glucose Monitoring for Hyperglycemia in Critically Ill Patients: A Randomized Controlled Trial.	2025	Chest	Franck, Andrew J and Hendrickson, Andrew L and Telford, Evan D and Davids, BreAnna L and Murray Casanova, Irina and Rosen, Abbie N and Hadigal, Susheela and Ross, Robert C	exclude
Continuous Glucose Monitoring for Patients with COVID-19 Pneumonia: Initial Experience at a Tertiary Care Center.	2023	Endocrine practice : official journal of the American College of Endocrinology and the American Association of Clinical Endocrinologists	Dumitrascu, Adrian G and Perry, Michelle F and Boone, Rebecca J and Guzman, Maria P and Chirila, Razvan M and McNally, Allyson W and Colibaseanu, Dorin T and Meek, Shon E and Ball, Colleen T and White, Launia J and Chindris, Ana-Maria	exclude
Continuous glucose monitors: current status and future developments.	2013	Current opinion in endocrinology, diabetes, and obesity	Lane, Jennifer E and Shivers, Joseph P and Zisser, Howard	exclude
Continuous infusion aerosol delivery of prostacyclins during mechanical ventilation: challenges, limitations, and recent advances.	2022	Expert opinion on drug delivery	McPeck, Michael and Smaldone, Gerald C	exclude
Continuous Inhalation of Ipratropium Bromide for Acute Asthma Refractory to ﾎｲ2-agonist Treatment.	2015	The journal of pediatric pharmacology and therapeutics : JPPT : the official journal of PPAG	Koumbourlis, Anastassios C and Mastropietro, Christopher	exclude
Continuous intrathecal baclofen administration by a fully implantable electronic pump for severe spasticity treatment: our experience.	2006	Minerva anestesiologica	Guglielmino, A and Sorbello, M and Fazzio, S and Zingale, S F and Bucolo, G E and Pittalﾃ, G and Castiglione, A and Patti, F and Mangiameli, S	exclude
Continuous Intrathecal Morphine Infusion for Pain Management in a Polytrauma Patient: A Case Report.	2020	A&A practice	Boncyk, Christina S and Brennan, Kaitlyn A and Guillamondegui, Oscar and Benson, Clayne	exclude
Continuous intravenous midazolam infusion for Centruroides exilicauda scorpion envenomation.	1999	Annals of Emergency Medicine	Gibly R and Williams M and Walter FG and McNally J and Conroy C and Berg RA and Gibly, R and Williams, M and Walter, F G and McNally, J and Conroy, C and Berg, R A	exclude
Continuous Kidney Replacement Therapies: Core Curriculum 2025.	2025	American journal of kidney diseases : the official journal of the National Kidney Foundation	Teixeira, J Pedro and Hiremath, Swapnil and Kabli, Abdulghani Omar and Rewa, Oleksa G and Clark, Edward G	exclude
Continuous KRT: A Contemporary Review.	2023	Clinical journal of the American Society of Nephrology : CJASN	Teixeira, J Pedro and Neyra, Javier A and Tolwani, Ashita	exclude
Continuous Positive Airway Pressure Improves Marital Relationship and Sexual Satisfaction in Obstructive Sleep Apnea Patients and Partners.	2025	Journal of sleep research	Chorvoz, J and Rabec, C and Labruyﾃｨre, M and Devilliers, H and Sabot, P and Berrier, A and Schenesse, D and Mouillot, P and Bonniaud, P and Georges, M	exclude
Continuous Positive Airway Pressure Therapy in Gestational Diabetes With Obstructive Sleep Apnea: A Randomized Controlled Trial.	2018	Journal of clinical sleep medicine : JCSM : official publication of the American Academy of Sleep Medicine	Chirakalwasan, Naricha and Amnakkittikul, Somvang and Wanitcharoenkul, Ekasitt and Charoensri, Suranut and Saetung, Sunee and Chanprasertyothin, Suwannee and Chailurkit, La-Or and Panburana, Panyu and Bumrungphuet, Sommart and Thakkinstian, Ammarin and Reutrakul, Sirimon	exclude
Continuous positive airway pressure treatment in sleep apnea prevents new vascular events after ischemic stroke.	2005	CHEST	Martﾃｭnez-Garcﾃｭa MA and Galiano-Blancart R and Romﾃ｡n-Sﾃ｡nchez P and Soler-Cataluﾃｱa JJ and Cabero-Salt L and Salcedo-Maiques E	exclude
Continuous positive airway pressure: evaluation of a novel therapy for patients with acute ischemic stroke.	2011	Sleep	Bravata, Dawn M and Concato, John and Fried, Terri and Ranjbar, Noshene and Sadarangani, Tanesh and McClain, Vincent and Struve, Frederick and Zygmunt, Lawrence and Knight, Herbert J and Lo, Albert and Richerson, George B and Gorman, Mark and Williams, Linda S and Brass, Lawrence M and Agostini, Joseph and Mohsenin, Vahid and Roux, Francoise and Yaggi, H Klar	exclude
Continuous renal replacement therapy during extracorporeal membrane oxygenation: why, when and how?	2018	Current opinion in critical care	Ostermann, Marlies and Connor, Michael, Jr and Kashani, Kianoush	exclude
Continuous Renal Replacement Therapy: Reviewing Current Best Practice to Provide High-Quality Extracorporeal Therapy to Critically Ill Patients.	2017	Advances in chronic kidney disease	Connor, Michael J, Jr and Karakala, Nithin	exclude
Continuous versus routine EEG in patients after cardiac arrest: Analysis of a randomized controlled trial (CERTA).	2022	Resuscitation	Urbano, Valentina and Alvarez, Vincent and Schindler, Kaspar and Rﾃｼegg, Stephan and Ben-Hamouda, Nawfel and Novy, Jan and Rossetti, Andrea O	exclude
Continuous Versus Routine Standardized Electroencephalogram for Outcome Prediction in Critically Ill Adults: Analysis From a Randomized Trial.	2022	Critical Care Medicine	Beuchat, Isabelle and Rossetti, Andrea O. FAES and Novy, Jan and Schindler, Kaspar and Ruegg, Stephan FAES, FEAN, and Alvarez, Vincent and Rossetti, Andrea O and Rﾃｼegg, Stephan	exclude
Continuous vs Routine Electroencephalogram in Critically Ill Adults With Altered Consciousness and No Recent Seizure: A Multicenter Randomized Clinical Trial.	2020	JAMA neurology	Rossetti, Andrea O and Schindler, Kaspar and Sutter, Raoul and Rﾃｼegg, Stephan and Zubler, Frﾃｩdﾃｩric and Novy, Jan and Oddo, Mauro and Warpelin-Decrausaz, Loane and Alvarez, Vincent	exclude
Contrast bath therapy for neuropathic pain due to spinal nerve root compression by myeloma: a case report.	2022	Spinal cord series and cases	Hatch, Elaine Hong and Gorrell, Christopher and Abramoff, Benjamin A	exclude
Contrast-associated acute kidney injury in the critically ill: systematic review and Bayesian meta-analysis.	2017	Intensive care medicine	Ehrmann, Stephan and Quartin, Andrew and Hobbs, Brian P and Robert-Edan, Vincent and Cely, Cynthia and Bell, Cynthia and Lyons, Genevieve and Pham, Tai and Schein, Roland and Geng, Yimin and Lakhal, Karim and Ng, Chaan S	exclude
Contribution of the intensive care unit environment to sleep disruption in mechanically ventilated patients and healthy subjects.	2012	American Journal of Respiratory & Critical Care Medicine	Gabor JY and Cooper AB and Crombach SA and Lee B and Kadikar N and Bettger HE and Hanly PJ	exclude
Contribution of the intensive care unit environment to sleep disruption in mechanically ventilated patients and healthy subjects.	2003	American journal of respiratory and critical care medicine	Gabor, Jonathan Y and Cooper, Andrew B and Crombach, Shelley A and Lee, Bert and Kadikar, Nisha and Bettger, Harald E and Hanly, Patrick J	duplicate
Contributions of massage Shantala applied on babies from a pediatric intensive care unit.	2012	Revista Terapia Manual	Felisbino, Indaiara and de Souza, Elisiane Krupniski and Micos, Ana Paula and da Veiga, Tharcila Pazinatto and dos Santos, Monica Fernandes and Motter, Arlete	exclude
Control of breathing during mechanical ventilation: who is the boss?	2011	Respiratory care	Williams, Kathleen and Hinojosa-Kurtzberg, Marina and Parthasarathy, Sairam	exclude
Controlled sedation with alphaxalone-alphadolone.	1974	British medical journal	Ramsay, M A and Savege, T M and Simpson, B R and Goodwin, R	exclude
Controlling sedation rather than sedation controlling you.	1994	Clinical intensive care : international journal of critical & coronary care medicine	Kong, R and Payen, D	exclude
Controls, comparator arms, and designs for critical care comparative effectiveness research: It's complicated.	2024	Clinical trials (London, England)	Ford, Verity J and Klein, Harvey G and Danner, Robert L and Applefeld, Willard N and Wang, Jeffrey and Cortes-Puch, Irene and Eichacker, Peter Q and Natanson, Charles	exclude
Controversial supremacy: Are colloids better than crystalloids? Authors' reply.	2020	Journal of critical care	Martin, Greg S and Bassett, Paul	exclude
Controversies and Evolving Concepts in Critical Care. Preface.	2015	Seminars in respiratory and critical care medicine	Fares, Wassim H and Siegel, Mark D	exclude
Controversies in Critical Care.	2019	Seminars in respiratory and critical care medicine	Pisani, Margaret A	exclude
Controversies in the treatment of sepsis.	2010	Seminars in respiratory and critical care medicine	Sandrock, Christian E and Albertson, Timothy E	exclude
Convalescent plasma - An insight into a novel treatment of covid-19 ICU patients.	2022	Transfusion and apheresis science : official journal of the World Apheresis Association : official journal of the European Society for Haemapheresis	Chowdhry, Mohit and Hussain, Maryam and Singh, Prachi and Lekshmi, Minu and Agrawal, Soma and Kanwar, M S and Chawla, Rajesh and Kantroo, Viny and Bali, Roseleen and Bansal, Avdesh and Chawla, Aakanksha and Modi, Nikhil and Mishra, Manoj and Khan, Zaigham	exclude
Conversations About Goals and Values Are Feasible and Acceptable in Long-Term Acute Care Hospitals: A Pilot Study.	2017	Journal of palliative medicine	Lamas, Daniela J and Owens, Robert L and Nace, R Nicholas and Massaro, Anthony F and Pertsch, Nathan J and Moore, Susan T and Bernacki, Rachelle E and Block, Susan D	exclude
Cooling and physiology during parent cuddling infants with neonatal encephalopathy in usual care: CoolCuddle-2 study.	2025	Acta paediatrica (Oslo, Norway : 1992)	Chakkarapani, Ela and Ingram, Jenny and Stocks, Stephanie and Beasant, Lucy and Odd, David and CoolCuddle窶・ study research team	exclude
Coping behaviors of young children during a chest tube procedure in the pediatric intensive care unit.	1994	Maternal-Child Nursing Journal	Corbo-Richert BH	exclude
Coping behaviors of young children during a chest tube procedure in the pediatric intensive care unit.	1991	Coping Behaviors of Young Children During a Chest Tube Procedure in the Pediatric Intensive Care Unit	Richert BHC	exclude
Co-prescribing of Central Nervous System-Active Medications for COPD Patients: Impact on Emergency Room Visits and Hospitalization.	2023	The Annals of pharmacotherapy	Sood, Akhil and Kuo, Yong-Fang and Westra, Jordan and Sharma, Gulshan and Raji, Mukaila A	exclude
Co-produced positive psychotherapy for acute psychiatric ward patients and staff: an evaluation of feasibility and acceptability.	2022	Journal of Psychiatric Intensive Care	Williams, Grace and Hann, Paul and Riches, Simon	exclude
Cor pulmonale due to congenital central hypoventilation syndrome presenting in adolescence.	2009	Pediatric Critical Care Medicine	Fine-Goulden MR and Manna S and Durward A	exclude
Core measures for developmentally supportive care in neonatal intensive care units: theory, precedence and practice.	2009	Journal of Advanced Nursing (Wiley-Blackwell)	Coughlin M and Gibbins S and Hoath S	exclude
Coronary revascularization in patients with obstructive sleep apnea syndrome.	2006	The heart surgery forum	Bhama, Jay K and Spagnolo, Samuel and Alexander, E P and Greenberg, Michael and Trachiotis, Gregory D	exclude
Coronavirus Disease 2019 (COVID-19)-Related Multisystem Inflammatory Syndrome in a Pregnant Woman.	2021	Obstetrics and gynecology	Gulersen, Moti and Staszewski, Cara and Grayver, Evelina and Tam Tam, Hima and Gottesman, Eric and Isseroff, Donnie and Rochelson, Burton and Bonanno, Clarissa	exclude
Coronavirus Disease 2019 Pandemic Measures: Reports From a National Survey of 9,120 ICU Clinicians.	2020	Critical care medicine	Kleinpell, Ruth and Ferraro, David M and Maves, Ryan C and Kane Gill, Sandra L and Branson, Richard and Greenberg, Steven and Doersam, Jennifer K and Raman, Rameela and Kaplan, Lewis J	exclude
Coronavirus disease 2019 respiratory failure: what is the best supportive care for patients who require ICU admission?	2021	Current opinion in critical care	Sweeney, Daniel A and Malhotra, Atul	exclude
Corrected QT interval prolongation after an overdose of escitalopram, morphine, oxycodone, zopiclone and benzodiazepines.	2008	The Canadian journal of cardiology	Baranchuk, Adrian and Simpson, Christopher S and Methot, Michelle and Gibson, Kara and Strum, David	exclude
Correction of upper airway obstruction in the newborn with internal mandibular distraction osteogenesis.	2003	The Journal of craniofacial surgery	Izadi, Keyoumars and Yellon, Robert and Mandell, David L and Smith, Meghan and Song, Sung Y and Bidic, Sean and Bradley, James P	exclude
Correction to "Psychometric properties of a Thai version of the Richards窶燭ampbell sleep questionnaire"...Kitisin N, Somnuke P, Thikom N, et al. Nursing in Critical Care. 2022;27(6):885窶・92.	2024	Nursing in Critical Care		exclude
Correction to: Assessment of delirium in Indonesian pediatric intensive care unit: a psychometric evaluation of the Cornell Assessment of Pediatric Delirium.	2025	European journal of pediatrics	Rohmah, Iftitakhur and Lusdiana, Ika and Maulina, Rufidah and Widodo, Akhmad Fajri and Chiu, Hsiao-Yean	exclude
Correction to: Palliative care interventions in intensive care unit patients.	2022	Intensive care medicine	Metaxa, Victoria and Anagnostou, Despina and Vlachos, Savvas and Arulkumaran, Nishkantha and Bensemmane, Sherihane and van Dusseldorp, Ingeborg and Aslakson, Rebecca A and Davidson, Judy E and Gerritsen, Rik T and Hartog, Christiane and Curtis, J Randall	exclude
Correction to: Proceedings ofﾂthe Second Curing Coma Campaign NIH Symposium: Challenging the Future ofﾂResearch forﾂComa andﾂDisorders ofﾂConsciousness.	2022	Neurocritical care	Mainali, Shraddha and Aiyagari, Venkatesh and Alexander, Sheila and Bodien, Yelena and Boerwinkle, Varina and Boly, Melanie and Brown, Emery and Brown, Jeremy and Claassen, Jan and Edlow, Brian L and Fink, Ericka L and Fins, Joseph J and Foreman, Brandon and Frontera, Jennifer and Geocadin, Romergryko G and Giacino, Joseph and Gilmore, Emily J and Gosseries, Olivia and Hammond, Flora and Helbok, …	exclude
Correction: D-PRISM: a global survey-based study to assess diagnostic and treatment approaches in pneumonia managed in intensive care.	2025	Critical care (London, England)	Reyes, Luis Felipe and Serrano-Mayorga, Cristian C and Zhang, Zhongheng and Tsuji, Isabela and Pascale, Gennaro De and Prieto, Valeria Enciso and Mer, Mervyn and Sheehan, Elyce and Nasa, Prashant and Zangana, Goran and Arvaniti, Kostoula and Tabah, Alexis and Shrestha, Gentle Sunder and Bracht, Hendrik and Fatoni, Arie Zainul and Abidi, Khalid and Sulaiman, Helmi Bin and Eshwara, Vandana Kalwaje …	exclude
Correction: ESICM consensus-based recommendations for the management of very old patients in intensive care.	2025	Intensive care medicine	Beil, Michael and Alberto, Laura and Bourne, Richard S and Brummel, Nathan E and de Groot, Bas and de Lange, Dylan W and Elbers, Paul and Emmelot-Vonk, Marielle and Flaatten, Hans and Freund, Yonathan and Galazzi, Alessandro and Garcia-Martinez, Ana and Guidet, Bertrand and Holmerova, Iva and Jacobs, Jeremy M and Joynt, Gavin M and Leaver, Susannah and Leone, Marc and McNicholas, Bairbre and McWi…	exclude
Correlates of fatigue in critical care nurses.	2002	Correlates of Fatigue in Critical Care Nurses	Ruggiero J	exclude
[truncated: 5,235 more rows]
[truncated: 1 more columns]
